# Supplementary material for: Comparative transcriptomics between high and low rubber producing Taraxacum kok-saghyz R. plants
Source: BMC Genomics. 2018 Dec 4;19:875. doi: 10.1186/s12864-018-5287-4 (PMC6280347; doi:10.1186/s12864-018-5287-4)
Supplement: Supplementary file 1 — Table S1. Analysis of rubber content. Table S2. Summary of sequencing results from HR, LR and Y11 libraries. Table S3. De Novo assembly results. Table S4. Summary of functional annotation of Tks transcripts by BLAST search against public databases. Table S5. Detailed annotation of Tks transcripts by BLAST search against public databases. Table S6. KEGG pathway assignment. Table S7. Expression level of assembled contigs. Table S8. Differentially expressed genes (DEGs). Table S9. KEGG Enrichment analysis. Table S10. qRT-PCR primers for selected genes for HR/LR data validation. Table S11. qRT-PCR primers for SRPP genes. Table S12. qRT-PCR primers for CPT and CPTL genes. Table S13. qRT-PCR primers for housekeeping genes. (XLSX 9447 kb) [file 12864_2018_5287_MOESM1_ESM.xlsx]

## Sheet: Cover
Comparative transcriptomics between high and low rubber producing Taraxacum kok-saghyz R. plants.
Francesco Panara, Loredana Lopez, Loretta Daddiego, Elio Fantini, Paolo Facella & Gaetano Perrotta
ENEA, Italian National Agency for New Technologies Energy and Sustainable Economic Development, Trisaia Research Center, 75026 Rotondella (MT), Italy
Supplementary Tables:
S1	Analysis of rubber content
S2	Summary of Tks sequencing results
S3	Summary of Tks De Novo Assembly results
S4	Summary of functional annotation of Tks transcripts by BLAST search against public databases
S5	Annotation
S6	KEGG pathway assignment
S7	Expression table
S8	DEGs
S9	KEGG enrichment
S10	qRT-PCR primers for selected genes for HR/LR data validation
S11	qRT-PCR primers for SRPP genes
S12	qRT-PCR primers for CPT and CPTL genes
S13	qRT-PCR primers for housekeeping genes

## Sheet: Tab.S1
Table S1. Analysis of rubber content
Accession	Plant name	Replicates	Rubber/Latex % (w/w)	Average	Sdev
35170	Z2	1	3.51	3.57	0.005236
		2	3.85
		3	2.86
		4	4.05
35170	Z3	1	10.34	10.87	0.01409
		2	9.30
		3	12.63
		4	11.21
35170	Z4	1	6.72	5.88	0.008493
		2	5.45
		3	4.90
		4	6.45
35170	Z5	1	4.55	4.53	0.007282
		2	1.96
		3	5.71
		4	5.88
35170	Z7	1	15.79	8.56	0.010334
		2	7.32
		3	5.77
		4	5.36
35172	Y1	1	4.71	5.89	0.01034
		2	6.19
		3	7.14
		4	5.51
35172	Y2	1	14.00	13.25	0.006124
		2	13.25
		3	12.50
		4	13.25
35172	Y5	1	15.18	12.5	0.036222
		2	16.05
		3	9.68
		4	9.09
35172	Y6	1	8.22	8.36	0.018512
		2	6.58
		3	7.69
		4	10.94
35172	Y9	1	14.86	15.54	0.030754
		2	17.82
		3	11.46
		4	18.00
35173	X1	1	10.42	10.19	0.009023
		2	9.02
		3	11.20
		4	10.10
35173	X3	1	11.17	9.53	0.022201
		2	9.52
		3	6.40
		4	11.04
35173	X5	1	21.10	23.73	0.021903
		2	26.39
		3	24.16
		4	23.26
35173	X6	1	14.73	18.15	0.02367
		2	18.45
		3	20.00
		4	19.41
35173	X7	1	17.48	16.36	0.008899
		2	16.67
		3	15.60
		4	15.69
35176	W1	1	10.53	12.16	0.01517
		2	14.08
		3	11.52
		4	12.50
35176	W2	1	37.34	31.29	0.042051
		2	30.8
		3	29.1
		4	27.91
35176	W3	1	21.99	21.38	0.020403
		2	24.00
		3	19.55
		4	20.00
35176	W4	1	14.81	15.83	0.012451
		2	16.67
		3	17.12
		4	14.71
35176	W6	1	20.69	20.97	0.007491
		2	20.75
		3	22.06
		4	20.36
35156	V1	1	16.16	16.7	0.0128
		2	15.15
		3	17.89
		4	17.61
35156	V3	1	8.14	9.45	0.012597
		2	11.11
		3	8.94
		4	9.62
35156	V10	1	16.95	16.09	0.014799
		2	16.76
		3	16.77
		4	13.87
35156	V11	1	15.92	13.32	0.020918
		2	12.50
		3	11.00
		4	13.86
35156	V12	1	22.55	21	0.013529
		2	21.47
		3	20.66
		4	19.34
35164	T1	1	24.06	27.93	0.026844
		2	28.27
		3	30.11
		4	29.26
35164	T2	1	34.87	34.57	0.004659
		2	34.09
		3	34.25
		4	35.05
35164	T3	1	25.43	28.58	0.02375
		2	29.43
		3	28.37
		4	31.08
35164	T5	1	30.63	30.79	0.008172
		2	31.23
		3	31.58
		4	29.71
35164	T7	1	26.60	25.9	0.004804
		2	25.71
		3	25.50
		4	25.78
35165	S1	1	22.95	22.74	0.018258
		2	20.29
		3	24.71
		4	22.99
35165	S3	1	31.09	31.24	0.018948
		2	28.63
		3	32.91
		4	32.32
35165	S4	1	26.39	24.71	0.012735
		2	23.91
		3	23.56
		4	25.00
35165	S7	1	24.74	24.51	0.005285
		2	24.89
		3	24.68
		4	23.73
35166	R2	1	35.52	32.84	0.018931
		2	32.84
		3	31.45
		4	31.56
35166	R3	1	26.48	25.84	0.014522
		2	27.45
		3	25.32
		4	24.09
35166	R4	1	31.96	28.73	0.022078
		2	28.07
		3	27.93
		4	26.96
35166	R5	1	24.56	25.06	0.014324
		2	23.68
		3	27.06
		4	24.94
35166	R8	1	31.37	26.79	0.030578
		2	25.42
		3	25.08
		4	25.29
35168	Q2	1	29.23	27.31	0.013102
		2	26.69
		3	27.01
		4	26.32
35168	Q3	1	13.33	11.58	0.024181
		2	8.08
		3	13.04
		4	11.86
35168	Q5	1	14.67	15.92	0.014432
		2	16.52
		3	17.67
		4	14.8
35168	Q7	1	21.97	20.17	0.012943
		2	19.69
		3	20.09
		4	18.92
35168	Q8	1	21.51	21.3	0.018837
		2	23.21
		3	18.71
		4	21.78
35170	Z9	1	8.91	7.93	0.035278
		2	10.77
		3	2.78
		4	9.26
35170	Z10	1	11.97	9.94	0.071027
		2	6.30
		3	2.61
		4	18.90
35170	Z11	1	12.63	9.25	0.050099
		2	2.33
		3	8.84
		4	13.22
35170	Z12	1	10.71	11.08	0.010825
		2	10.64
		3	12.68
		4	10.28
35170	Z16	1	13.57	14.23	0.014676
		2	12.50
		3	15.13
		4	15.72
35172	Y10	1	27.23	27.3	0.010155
		2	27.32
		3	28.57
		4	26.09
35172	Y16	1	30.95	25.03	0.044681
		2	26.02
		3	21.58
		4	21.58
35172	E7	1	18.88	23.5	0.034125
		2	25.79
		3	26.34
		4	22.98
35172	E8	1	34.52	29.62	0.04138
		2	26.00
		3	26.39
		4	31.58
35172	E10	1	18.25	14.4	0.026264
		2	12.73
		3	13.91
		4	12.71
35173	X2	1	19.01	17.97	0.012291
		2	16.54
		3	18.99
		4	17.36
35173	X8	1	19.82	18.08	0.016959
		2	17.56
		3	18.99
		4	15.96
35173	X12	1	23.37	21.24	0.025756
		2	23.24
		3	20.38
		4	17.98
35173	X17	1	23.66	22.67	0.024457
		2	25.65
		3	21.02
		4	20.36
35173	X18	1	32.14	30.4	0.016794
		2	31.25
		3	28.29
		4	29.91
35176	W7	1	22.27	22.61	0.01543
		2	21.55
		3	24.88
		4	21.75
35176	W9	1	23.89	24.66	0.016224
		2	25.24
		3	26.61
		4	22.89
35176	W10	1	22.51	21.97	0.01374
		2	23.17
		3	20.00
		4	22.18
35176	W11	1	22.77	23.06	0.021204
		2	25.95
		3	22.69
		4	20.85
35176	W17	1	27.72	27.99	0.003025
		2	28.34
		3	28.16
		4	27.76
35156	V9	1	7.78	8.77	0.036026
		2	12.77
		3	5.77
35156	V16	1	7.89	8.48	0.013872
		2	8.82
		3	10.23
		4	6.98
35156	O2	1	22.48	20.03	0.019063
		2	20.57
		3	18.84
		4	18.24
35156	O4	1	17.58	16.71	0.018158
		2	17.93
		3	17.33
		4	14.02
35156	O6	1	20.98	19.32	0.01379
		2	19.91
		3	18.34
		4	18.04
35164	T6	1	28.44	28.11	0.013646
		2	28.22
		3	26.25
		4	29.53
35164	O7	1	37.59	36	0.023932
		2	37.87
		3	35.88
		4	32.66
35164	T12	1	22.69	17.79	0.036012
		2	16.97
		3	17.47
		4	14.04
35164	T16	1	31.25	31.57	0.007836
		2	30.74
		3	32.58
		4	31.71
35164	T18	1	34.33	32.03	0.027052
		2	33.66
		3	31.84
		4	28.29
35166	R12	1	20.64	21.86	0.036934
		2	17.40
		3	23.38
		4	26.01
35166	R13	1	42.14	41.37	0.017043
		2	40.00
		3	43.42
		4	39.94
35166	R15	1	37.95	39.78	0.018353
		2	40.52
		3	42.00
		4	38.64
35166	R16	1	19.14	24.13	0.034971
		2	24.32
		3	26.20
		4	26.85
35166	R18	1	21.59	22.87	0.031716
		2	25.69
		3	25.21
		4	18.99
35168	Q14	1	22.48	20.47	0.01564
		2	20.93
		3	19.08
		4	19.39
35168	Q16	1	22.26	23.05	0.010806
		2	22.41
		3	24.62
		4	22.91
35168	Q18	1	26.71	23	0.032029
		2	24.63
		3	20.34
		4	20.31
35168	E1	1	20.36	17.64	0.02734
		2	15.17
		3	15.40
		4	19.62
35168	E5	1	13.04	14.4	0.030414
		2	18.55
		3	11.45
		4	14.55
35165	S11	1	21.01	23.39	0.018049
		2	23.44
		3	25.40
		4	23.71
35165	S17	1	33.89	31.26	0.028402
		2	33.23
		3	30.14
		4	27.78
35165	S18	1	29.28	28.22	0.012969
		2	29.20
		3	27.85
		4	26.54
35165	F1	1	31.42	30.39	0.009644
		2	30.63
		3	30.41
		4	29.10
35165	F2	1	38.85	37.09	0.016564
		2	38.13
		3	35.93
		4	35.43
35165	F3	1	34.90	38.22	0.027182
		2	37.10
		3	40.44
		4	40.44

## Sheet: Tab.S2
Table S2. Summary of sequencing results from HR, LR and Y11 libraries
	HR	LR	Y11
N° raw reads	185163	186148	172263
Total nt	115345742	112951436	100656823
Average Read Length (bp)	622.94	606.78	584.32
Length Std Deviation	195.73	200.56	202.23
N° cleaned reads	179066	179568	165242
Total nt	110469226	108243201	96253816

## Sheet: Tab.S3
Table S3. De Novo assembly results
Total number of reads assembled	436071
Total number of bases	253951992
Number of contigs	16416
Number of singleton	62184
Smallest contig (bp)	100
Largest contig size (bp)	8079
N50	1351
Total number of unigenes	78600
Filtered (>200 bp)
Number of contigs	16010
Number of singleton	57340
Total number of unigenes	73350

## Sheet: Tab.S4
Table S4. Summary of functional annotation of Tks transcripts by BLAST search against public databases.
	Unigenes	%	Contig	%	Singleton	%
nr	48991	0.667907	13851	0.865147	35140	0.612836
At	45118	0.615106	13490	0.842598	31628	0.551587
Swiss-Prot	39191	0.534301	12141	0.758339	27050	0.471747
GO	26538	0.3618	7864	0.491193	18674	0.325671
EC	4840	0.065985	1742	0.108807	3098	0.0540286
KEGG	11096	0.151275	3098	0.193504	7206	0.125671

## Sheet: Tab.S5
Table S5. Annotation
Unigenes	nr-ID	nr-description	AT gene-ID (ath)	AT gene-name (ath)	AT Description (ath)	Swiss-prot ID	Swiss-prot-annotation	GO IDs	GO Names	Enzyme Codes (EC)	Enzyme Names	KEGG Pathway-ID
contig00001	gi|334702373|ref|YP_004465235.1|	hypothetical chloroplast RF19	ATCG01130	YCF1.2	Ycf1 protein	Q1KXR1.1	Protein TIC 214	C:GO:0009706; P:GO:0015031; C:GO:0016021	C:chloroplast inner membrane; P:protein transport; C:integral component of membrane
contig00002	gi|147770166|emb|CAN61136.1|	hypothetical protein VITISV_023515	ATMG00750	ORF119	GAG/POL/ENV polyprotein	Q7LHG5.2	Transposon Ty3-I Gag-Pol polyprotein	F:GO:0003676; P:GO:0015074	F:nucleic acid binding; P:DNA integration
contig00003	gi|88657014|gb|ABD47264.1|	RNA polymerase alpha subunit (chloroplast)	ATCG00740	RPOA	RNA polymerase subunit alpha	Q332U5.1	DNA-directed RNA polymerase subunit alpha	F:GO:0003677; F:GO:0003899; P:GO:0006351; C:GO:0009507; F:GO:0046983	F:DNA binding; F:DNA-directed 5'-3' RNA polymerase activity; P:transcription, DNA-templated; C:chloroplast; F:protein dimerization activity	EC:2.7.7.6	DNA-directed RNA polymerase	Metabolic pathways-ko01100 / Purine metabolism-ko00230 / Pyrimidine metabolism-ko00240 / RNA polymerase-ko03020
contig00004	gi|557836281|gb|AHA37433.1|	ribulose-1,5-bisphosphate carboxylase oxygenase large subunit (chloroplast)	ATCG00490	RBCL	ribulose-bisphosphate carboxylases	P48706.2	Ribulose bisphosphate carboxylase large chain	F:GO:0000287; F:GO:0004497; C:GO:0009507; P:GO:0009853; F:GO:0016984; P:GO:0019253; P:GO:0055114	F:magnesium ion binding; F:monooxygenase activity; C:chloroplast; P:photorespiration; F:ribulose-bisphosphate carboxylase activity; P:reductive pentose-phosphate cycle; P:oxidation-reduction process	EC:4.1.1.39	Ribulose-bisphosphate carboxylase	Carbon fixation in photosynthetic organisms-ko00710 / Carbon metabolism-ko01200 / Glyoxylate and dicarboxylate metabolism-ko00630 / Metabolic pathways-ko01100
contig00005	gi|183217784|ref|YP_001837404.1|	hypothetical chloroplast RF21	ATCG00860	YCF2.1	" Chloroplast Ycf2;ATPase, AAA type, core "	B2LMN7.1	Protein Ycf2	F:GO:0005524; C:GO:0009570	F:ATP binding; C:chloroplast stroma
contig00006	gi|697185167|ref|XP_009601608.1|	1-phosphatidylinositol-3-phosphate 5-kinase FAB1B-like isoform X2	AT3G14270	FAB1B	phosphatidylinositol-4-phosphate 5-kinase family protein	Q9LUM0.1	1-phosphatidylinositol-3-phosphate 5-kinase FAB1B					Inositol phosphate metabolism-ko00562 / Phagosome-ko04145 / Phosphatidylinositol signaling system-ko04070
contig00007	gi|661882414|emb|CDP13994.1|	unnamed protein product	AT3G11130		Clathrin, heavy chain	Q0WNJ6.1	Clathrin heavy chain 1	F:GO:0005198; P:GO:0006886; P:GO:0016192; C:GO:0030130; C:GO:0030132; F:GO:0032051; P:GO:0048268; C:GO:0071439	F:structural molecule activity; P:intracellular protein transport; P:vesicle-mediated transport; C:clathrin coat of trans-Golgi network vesicle; C:clathrin coat of coated pit; F:clathrin light chain binding; P:clathrin coat assembly; C:clathrin complex			Endocytosis-ko04144
contig00008	gi|297737598|emb|CBI26799.3|	unnamed protein product	AT1G24706	THO2, AtTHO2	THO2	F4IAT2.1	THO complex subunit 2					RNA transport-ko03013 / Spliceosome-ko03040
contig00009	gi|645258811|ref|XP_008235059.1|	ABC transporter C family member 14	AT3G62700	ATMRP10, MRP10, ABCC14	multidrug resistance-associated protein 10	Q9LZJ5.1	ABC transporter C family member 14
contig00010	gi|28268680|dbj|BAC56865.1|	respiratory burst oxidase homolog	AT5G47910	RBOHD, ATRBOHD	respiratory burst oxidase homologue D	Q2HXL0.2	Respiratory burst oxidase homolog protein C					Plant-pathogen interaction-ko04626
contig00011	gi|684782026|gb|AIN76583.1|	maturase K (chloroplast)	ATCG00020	PSBA	photosystem II reaction center protein A	Q332Z7.1	Maturase K	F:GO:0003723; P:GO:0006397; P:GO:0008033; P:GO:0008380; C:GO:0009507	F:RNA binding; P:mRNA processing; P:tRNA processing; P:RNA splicing; C:chloroplast			Metabolic pathways-ko01100 / Photosynthesis-ko00195
contig00012	gi|81176277|ref|YP_398354.1|	photosystem II 47 kDa	ATCG00680	PSBB	photosystem II reaction center protein B	Q332V1.1	Photosystem II CP47 reaction center protein	C:GO:0009523; C:GO:0009535; P:GO:0009772; C:GO:0016021; F:GO:0016168; P:GO:0018298; F:GO:0045156	C:photosystem II; C:chloroplast thylakoid membrane; P:photosynthetic electron transport in photosystem II; C:integral component of membrane; F:chlorophyll binding; P:protein-chromophore linkage; F:electron transporter, transferring electrons within the cyclic electron transport pathway of photosynthesis activity			Metabolic pathways-ko01100 / Photosynthesis-ko00195
contig00013	gi|698508468|ref|XP_009799503.1|	pleiotropic drug resistance 1	AT1G15520	PDR12, ATPDR12, ABCG40, ATABCG40	pleiotropic drug resistance 12	Q76CU2.1	Pleiotropic drug resistance protein 1	F:GO:0005524; C:GO:0016021; F:GO:0016887	F:ATP binding; C:integral component of membrane; F:ATPase activity	EC:3.6.1.3; EC:3.6.1.15	Adenosinetriphosphatase; Nucleoside-triphosphate phosphatase
contig00014	gi|530354314|gb|AGT28053.1|	pleiotropic drug resistance transporter 1	AT1G15520	PDR12, ATPDR12, ABCG40, ATABCG40	pleiotropic drug resistance 12	Q76CU2.1	Pleiotropic drug resistance protein 1	F:GO:0005524; C:GO:0016021; F:GO:0016887	F:ATP binding; C:integral component of membrane; F:ATPase activity	EC:3.6.1.3; EC:3.6.1.15	Adenosinetriphosphatase; Nucleoside-triphosphate phosphatase
contig00015	gi|698489029|ref|XP_009791092.1|	callose synthase 10	AT2G36850	ATGSL08, GSL8, GSL08, ATGSL8, CHOR	glucan synthase-like 8	Q9SJM0.5	Callose synthase 10	C:GO:0000148; F:GO:0003843; P:GO:0006075; C:GO:0016021	C:1,3-beta-D-glucan synthase complex; F:1,3-beta-D-glucan synthase activity; P:(1->3)-beta-D-glucan biosynthetic process; C:integral component of membrane	EC:2.4.1.34	1,3-beta-glucan synthase
contig00016	gi|359482107|ref|XP_002270537.2|	E3 ubiquitin- ligase UBR2-like	AT5G02310	PRT6	proteolysis 6	F4KCC2.1	E3 ubiquitin-protein ligase PRT6
contig00017	gi|698502244|ref|XP_009796785.1|	uncharacterized protein LOC104243304 isoform X2	AT2G37520		Acyl-CoA N-acyltransferase with RING/FYVE/PHD-type zinc finger domain	F4IXE7.1	Increased DNA methylation 1	F:GO:0046872	F:metal ion binding
contig00018	gi|595860634|ref|XP_007211179.1|	hypothetical protein PRUPE_ppa000304mg	AT3G17850		Protein kinase superfamily protein	F4J6F6.1	Probable serine/threonine protein kinase IREH1	F:GO:0016301	F:kinase activity
contig00019	gi|374095611|gb|AEY85033.1|	xanthine dehydrogenase	AT4G34890	ATXDH1, XDH1	xanthine dehydrogenase 1	Q8GUQ8.1	Xanthine dehydrogenase 1	F:GO:0005506; F:GO:0009055; F:GO:0016614; P:GO:0022900; F:GO:0050660; F:GO:0051537	F:iron ion binding; F:electron transfer activity; F:oxidoreductase activity, acting on CH-OH group of donors; P:electron transport chain; F:flavin adenine dinucleotide binding; F:2 iron, 2 sulfur cluster binding			Biosynthesis of secondary metabolites-ko01110 / Caffeine metabolism-ko00232 / Metabolic pathways-ko01100 / Peroxisome-ko04146 / Purine metabolism-ko00230
contig00020	gi|697188236|ref|XP_009603154.1|	E3 ubiquitin- ligase RKP	AT2G22010	RKP	related to KPC1	Q9SIZ8.2	E3 ubiquitin-protein ligase RKP
contig00021	gi|703137890|ref|XP_010106597.1|	hypothetical protein L484_002552	AT3G41768		rRNA
contig00022	gi|225459758|ref|XP_002285900.1|	DNA-directed RNA polymerase II subunit RPB1-like	AT4G35800	NRPB1, RPB1, RNA_POL_II_LSRNA_POL_II_LS, RNA_POL_II_LS	RNA polymerase II large subunit	P18616.3	DNA-directed RNA polymerase II subunit 1					Metabolic pathways-ko01100 / Purine metabolism-ko00230 / Pyrimidine metabolism-ko00240 / RNA polymerase-ko03020
contig00023	gi|2444174|gb|AAB71526.1|	unconventional myosin	AT3G19960	ATM1	myosin 1	Q9LHE9.1	Myosin-1
contig00024	gi|1346116|sp|P49361.1|GCSPA_FLAPR	GCSPA_FLAPR:Glycine dehydrogenase (decarboxylating)	AT4G33010	AtGLDP1, GLDP1	glycine decarboxylase P-protein 1	P49361.1	Glycine dehydrogenase (decarboxylating) A, mitochondrial	F:GO:0004375; C:GO:0005739; P:GO:0006546; P:GO:0055114	F:glycine dehydrogenase (decarboxylating) activity; C:mitochondrion; P:glycine catabolic process; P:oxidation-reduction process	EC:1.4.4.2	Glycine dehydrogenase (aminomethyl-transferring)	Biosynthesis of secondary metabolites-ko01110 / Carbon metabolism-ko01200 / Glycine, serine and threonine metabolism-ko00260 / Glyoxylate and dicarboxylate metabolism-ko00630 / Metabolic pathways-ko01100
contig00025	gi|225429230|ref|XP_002263595.1|	DNA polymerase V-like	AT5G64420		DNA polymerase V family	O60094.2	DNA polymerase V
contig00026	gi|658023478|ref|XP_008347142.1|	uncharacterized protein LOC103410170	ATMG00860	ORF158	DNA/RNA polymerases superfamily protein	Q99315.3	Transposon Ty3-G Gag-Pol polyprotein
contig00027	gi|359494619|ref|XP_003634816.1|	protein strawberry notch-like	AT1G79350	EMB1135	RING/FYVE/PHD zinc finger superfamily protein	F4IF36.1	Protein FORGETTER 1
contig00028	gi|661899360|emb|CDO97354.1|	unnamed protein product	AT5G65630	GTE7	global transcription factor group E7	Q7Y214.1	Transcription factor GTE7
contig00029	gi|641829490|gb|KDO48608.1|	hypothetical protein CISIN_1g042625mg	AT1G80070	SUS2, EMB33, EMB177, EMB14	Pre-mRNA-processing-splicing factor	Q9SSD2.1	Pre-mRNA-processing-splicing factor 8A	P:GO:0000398; C:GO:0005681; F:GO:0017070; F:GO:0030623	P:mRNA splicing, via spliceosome; C:spliceosomal complex; F:U6 snRNA binding; F:U5 snRNA binding			Spliceosome-ko03040
contig00030	gi|698512961|ref|XP_009801466.1|	topless-related 1-like isoform X2	AT1G15750	WSIP1, TPL	Transducin family protein / WD-40 repeat family protein	Q0J7U6.1	Protein TPR2	P:GO:0006355	P:regulation of transcription, DNA-templated
contig00031	gi|643724714|gb|KDP33915.1|	hypothetical protein JCGZ_07486	AT1G77550		" tubulin-tyrosine ligases;tubulin-tyrosine ligases "	Q3UDE2.1	Tubulin--tyrosine ligase-like protein 12	F:GO:0003824; F:GO:0005524; P:GO:0006464	F:catalytic activity; F:ATP binding; P:cellular protein modification process
contig00032	gi|643735097|gb|KDP41738.1|	hypothetical protein JCGZ_26756	AT1G62020		Coatomer, alpha subunit	Q94A40.2	Coatomer subunit alpha-1	C:GO:0000139; F:GO:0005198; P:GO:0006886; P:GO:0016192; C:GO:0030126	C:Golgi membrane; F:structural molecule activity; P:intracellular protein transport; P:vesicle-mediated transport; C:COPI vesicle coat
contig00033	gi|460393434|ref|XP_004242314.1|	uncharacterized protein LOC101246936 isoform X1	AT4G02480		AAA-type ATPase family protein	Q7ZZ25.2	ATPase family AAA domain-containing protein 1-A	F:GO:0005524; C:GO:0005634; F:GO:0016887	F:ATP binding; C:nucleus; F:ATPase activity	EC:3.6.1.3; EC:3.6.1.15	Adenosinetriphosphatase; Nucleoside-triphosphate phosphatase
contig00034	gi|568823806|ref|XP_006466299.1|	geminivirus Rep-interacting motor -like isoform X1	AT5G65460	KCA2, KAC2	kinesin like protein for actin based chloroplast movement 2	Q9FKP4.1	Kinesin-like protein KIN-14B
contig00035	gi|359481277|ref|XP_002267395.2|	ubiquitin-activating enzyme E1 1-like	AT2G30110	ATUBA1, MOS5, UBA1	ubiquitin-activating enzyme 1	P93028.1	Ubiquitin-activating enzyme E1 1					Ubiquitin mediated proteolysis-ko04120
contig00036	gi|702387256|ref|XP_010064966.1|	uncharacterized protein LOC104452153	AT5G42390		Insulinase (Peptidase family M16) family protein	Q40983.2	Stromal processing peptidase, chloroplastic
contig00037	gi|697121922|ref|XP_009614947.1|	auxilin 1	AT1G75310	AUL1	auxin-like 1 protein	Q9FWS1.2	Auxilin-like protein 1
contig00038	gi|183239026|gb|ACC60971.1|	phytochrome C	AT5G35840	PHYC	phytochrome C	Q10CQ8.1	Phytochrome C	F:GO:0000155; P:GO:0000160; C:GO:0005622; P:GO:0006355; P:GO:0009584; P:GO:0009585; F:GO:0009881; P:GO:0017006; P:GO:0018298; P:GO:0023014; F:GO:0042803	F:phosphorelay sensor kinase activity; P:phosphorelay signal transduction system; C:intracellular; P:regulation of transcription, DNA-templated; P:detection of visible light; P:red, far-red light phototransduction; F:photoreceptor activity; P:protein-tetrapyrrole linkage; P:protein-chromophore linkage; P:signal transduction by protein phosphorylation; F:protein homodimerization activity	EC:2.7.13.3	Histidine kinase
contig00039	gi|296089008|emb|CBI38711.3|	unnamed protein product	AT4G00800		transducin family protein / WD-40 repeat family protein	Q0P5W1.1	Vacuolar protein sorting-associated protein 8 homolog
contig00040	gi|359486235|ref|XP_003633418.1|	cullin-associated NEDD8-dissociated 1-like	AT2G02560	CAND1, ATCAND1, ETA2, TIP120, HVE	cullin-associated and neddylation dissociated	Q8L5Y6.1	Cullin-associated NEDD8-dissociated protein 1	C:GO:0005618; C:GO:0005634; C:GO:0005829; C:GO:0005886; P:GO:0009733; P:GO:0010051; P:GO:0010228; P:GO:0010265; P:GO:0016567	C:cell wall; C:nucleus; C:cytosol; C:plasma membrane; P:response to auxin; P:xylem and phloem pattern formation; P:vegetative to reproductive phase transition of meristem; P:SCF complex assembly; P:protein ubiquitination
contig00041	gi|359481129|ref|XP_003632574.1|	Psymplekin-like	AT5G01400	ESP4	HEAT repeat-containing protein	Q7ZYV9.1	Symplekin					mRNA surveillance pathway-ko03015
contig00042	gi|697120769|ref|XP_009614354.1|	phospholipid-transporting ATPase 3-like isoform X1	AT1G59820	ALA3	aminophospholipid ATPase 3	Q9XIE6.2	Phospholipid-transporting ATPase 3
contig00043	gi|702243330|ref|XP_010049726.1|	pleiotropic drug resistance 2-like	AT1G66950	PDR11, ATPDR11	pleiotropic drug resistance 11	Q2PCF1.1	Pleiotropic drug resistance protein 2	F:GO:0005524; C:GO:0016021; F:GO:0016887	F:ATP binding; C:integral component of membrane; F:ATPase activity	EC:3.6.1.3; EC:3.6.1.15	Adenosinetriphosphatase; Nucleoside-triphosphate phosphatase
contig00044	gi|595860634|ref|XP_007211179.1|	hypothetical protein PRUPE_ppa000304mg	AT3G17850		Protein kinase superfamily protein	F4J6F6.1	Probable serine/threonine protein kinase IREH1	F:GO:0016301	F:kinase activity
contig00045	gi|676266942|gb|KFO22765.1|	Arylsulfatase E	AT5G40450		" unknown protein; FUNCTIONS IN: molecular_function unknown; INVOLVED IN: biological_process unknown; LOCATED IN: chloroplast, plasma membrane; EXPRESSED IN: 24 plant structures; EXPRESSED DURING: 13 growth stages; Has 30201 Blast hits to 17322 proteins i	Q9I7U4.3	Titin	F:GO:0003824; P:GO:0008152; F:GO:0008484	F:catalytic activity; P:metabolic process; F:sulfuric ester hydrolase activity
contig00046	gi|643708832|gb|KDP23748.1|	hypothetical protein JCGZ_23581	AT1G64790	ILA	ILITYHIA	F4I893.1	Protein ILITYHIA	P:GO:0006417; F:GO:0019887; F:GO:0019901; P:GO:0033554; P:GO:0033674; F:GO:0043022; P:GO:0045859	P:regulation of translation; F:protein kinase regulator activity; F:protein kinase binding; P:cellular response to stress; P:positive regulation of kinase activity; F:ribosome binding; P:regulation of protein kinase activity
contig00047	gi|565372373|ref|XP_006352770.1|	transport Sec24-like CEF-like	AT4G32640		Sec23/Sec24 protein transport family protein	Q9M081.3	Protein transport protein Sec24-like At4g32640					Protein processing in endoplasmic reticulum-ko04141
contig00048	gi|344178892|dbj|BAK64102.1|	gag-pol poly	AT4G23160	CRK8	cysteine-rich RLK (RECEPTOR-like protein kinase) 8	P10978.1	Retrovirus-related Pol polyprotein from transposon TNT 1-94	F:GO:0003676; F:GO:0008270; P:GO:0015074	F:nucleic acid binding; F:zinc ion binding; P:DNA integration
contig00049	gi|476507721|ref|YP_007516879.1|	hypothetical protein GlmaxMp30 (mitochondrion)	AT2G07835		" unknown protein; BEST Arabidopsis thaliana protein match is: unknown protein (TAIR:ATMG00400.1); Has 30201 Blast hits to 17322 proteins in 780 species: Archae - 12; Bacteria - 1396; Metazoa - 17338; Fungi - 3422; Plants - 5037; Viruses - 0; Other Eukary			C:GO:0005739	C:mitochondrion
contig00050	gi|225462440|ref|XP_002264614.1|	serine threonine- phosphatase BSL3-like	AT2G27210	BSL3	BRI1 suppressor 1 (BSU1)-like 3	Q9SHS7.2	Serine/threonine-protein phosphatase BSL3	F:GO:0004722; C:GO:0005634; P:GO:0006470; P:GO:0009742; F:GO:0046872	F:protein serine/threonine phosphatase activity; C:nucleus; P:protein dephosphorylation; P:brassinosteroid mediated signaling pathway; F:metal ion binding	EC:3.1.3.16; EC:3.1.3.41	Protein-serine/threonine phosphatase; 4-nitrophenylphosphatase
contig00051	gi|723690331|ref|XP_004237199.2|	ATP-dependent RNA helicase DHX36 isoform X2	AT2G01130		DEA(D/H)-box RNA helicase family protein	F4IM84.1	DExH-box ATP-dependent RNA helicase DExH5, mitochondrial					RNA degradation-ko03018
contig00052	gi|595973214|ref|XP_007217694.1|	hypothetical protein PRUPE_ppa000458mg	AT5G14950	GMII, ATGMII	golgi alpha-mannosidase II	Q9LFR0.1	Alpha-mannosidase 2	F:GO:0004559; P:GO:0006013; C:GO:0016021; F:GO:0030246; F:GO:0046872	F:alpha-mannosidase activity; P:mannose metabolic process; C:integral component of membrane; F:carbohydrate binding; F:metal ion binding	EC:3.2.1.24	Alpha-mannosidase	Metabolic pathways-ko01100 / N-Glycan biosynthesis-ko00510
contig00053	gi|703101367|ref|XP_010097168.1|	Protein TOPLESS	AT1G15750	WSIP1, TPL	Transducin family protein / WD-40 repeat family protein	Q94AI7.1	Protein TOPLESS	P:GO:0006355	P:regulation of transcription, DNA-templated
contig00054	gi|661882628|emb|CDP13631.1|	unnamed protein product	AT3G13380	BRL3	BRI1-like 3	Q9LJF3.1	Receptor-like protein kinase BRI1-like 3	F:GO:0004674; F:GO:0005524; P:GO:0006468; C:GO:0016021	F:protein serine/threonine kinase activity; F:ATP binding; P:protein phosphorylation; C:integral component of membrane	EC:2.7.11	Transferring phosphorus-containing groups
contig00055	gi|225435754|ref|XP_002285720.1|	importin-5	AT5G19820	emb2734	ARM repeat superfamily protein	Q8BKC5.3	Importin-5
contig00056	gi|567892731|ref|XP_006438886.1|	hypothetical protein CICLE_v10030496mg	AT2G38770	EMB2765	P-loop containing nucleoside triphosphate hydrolases superfamily protein	O60306.4	Intron-binding protein aquarius	P:GO:0000398; C:GO:0005681	P:mRNA splicing, via spliceosome; C:spliceosomal complex			Spliceosome-ko03040
contig00057	gi|440577371|emb|CCI55376.1|	PH01B035L11.21	AT4G23160	CRK8	cysteine-rich RLK (RECEPTOR-like protein kinase) 8	P04146.3	Copia protein	F:GO:0005488	F:binding
contig00058	gi|225457689|ref|XP_002273784.1|	squamosa promoter-binding 14-like	AT1G20980	SPL14, FBR6, SPL1R2, ATSPL14	squamosa promoter binding protein-like 14	Q8RY95.3	Squamosa promoter-binding-like protein 14	F:GO:0005488	F:binding
contig00059	gi|359487017|ref|XP_002263912.2|	ubiquitin carboxyl-terminal hydrolase 12-like	AT3G11910	UBP13	ubiquitin-specific protease 13	Q84WU2.1	Ubiquitin carboxyl-terminal hydrolase 13	P:GO:0006511; P:GO:0016579; F:GO:0036459	P:ubiquitin-dependent protein catabolic process; P:protein deubiquitination; F:thiol-dependent ubiquitinyl hydrolase activity	EC:3.4.19.12	Ubiquitinyl hydrolase 1
contig00060	gi|661885822|emb|CDP10439.1|	unnamed protein product	AT3G15880	WSIP2, TPR4	WUS-interacting protein 2	Q27GK7.2	Topless-related protein 4	P:GO:0006355	P:regulation of transcription, DNA-templated
contig00061	gi|595493163|gb|EXX76353.1|	gag-pol fusion	AT4G23160	CRK8	cysteine-rich RLK (RECEPTOR-like protein kinase) 8	P10978.1	Retrovirus-related Pol polyprotein from transposon TNT 1-94
contig00062	gi|661882016|emb|CDP14241.1|	unnamed protein product	AT2G07360		SH3 domain-containing protein
contig00063	gi|700256719|gb|AIU49977.1|	carbohydrate-binding-like fold	AT3G62360		Carbohydrate-binding-like fold	Q6GQT9.1	Nodal modulator 1	C:GO:0016021; F:GO:0030246	C:integral component of membrane; F:carbohydrate binding
contig00064	gi|604304580|gb|EYU23831.1|	hypothetical protein MIMGU_mgv1a000481mg	AT1G29900	CARB	carbamoyl phosphate synthetase B	Q42601.1	Carbamoyl-phosphate synthase large chain, chloroplastic	F:GO:0005524; P:GO:0006807; F:GO:0046872	F:ATP binding; P:nitrogen compound metabolic process; F:metal ion binding			Alanine, aspartate and glutamate metabolism-ko00250 / Metabolic pathways-ko01100 / Pyrimidine metabolism-ko00240
contig00065	gi|166245160|dbj|BAG06272.1|	cellulose synthase Z632	AT4G39350	CESA2, ATH-A, ATCESA2	cellulose synthase A2	O48947.1	Cellulose synthase A catalytic subunit 2 [UDP-forming]	C:GO:0005886; C:GO:0016021; F:GO:0016760; P:GO:0030244; F:GO:0046872; P:GO:0071555	C:plasma membrane; C:integral component of membrane; F:cellulose synthase (UDP-forming) activity; P:cellulose biosynthetic process; F:metal ion binding; P:cell wall organization	EC:2.4.1.12	Cellulose synthase (UDP-forming)
contig00066	gi|661883604|emb|CDP12689.1|	unnamed protein product	AT4G10320		tRNA synthetase class I (I, L, M and V) family protein	F4JLM5.1	Isoleucine--tRNA ligase, cytoplasmic	F:GO:0000049; F:GO:0002161; F:GO:0004822; F:GO:0005524; C:GO:0005737; P:GO:0006428; P:GO:0106074	F:tRNA binding; F:aminoacyl-tRNA editing activity; F:isoleucine-tRNA ligase activity; F:ATP binding; C:cytoplasm; P:isoleucyl-tRNA aminoacylation; P:aminoacyl-tRNA metabolism involved in translational fidelity	EC:6.1.1.5; EC:3.1.1.1	Isoleucine--tRNA ligase; Carboxylesterase	Aminoacyl-tRNA biosynthesis-ko00970
contig00067	gi|530354314|gb|AGT28053.1|	pleiotropic drug resistance transporter 1	AT1G15520	PDR12, ATPDR12, ABCG40, ATABCG40	pleiotropic drug resistance 12	Q76CU2.1	Pleiotropic drug resistance protein 1	F:GO:0005524; C:GO:0016021; F:GO:0016887	F:ATP binding; C:integral component of membrane; F:ATPase activity	EC:3.6.1.3; EC:3.6.1.15	Adenosinetriphosphatase; Nucleoside-triphosphate phosphatase
contig00068	gi|595499635|gb|EXX78787.1|	hypothetical protein RirG_011940	AT2G07827		" unknown protein; FUNCTIONS IN: molecular_function unknown; INVOLVED IN: biological_process unknown; LOCATED IN: cellular_component unknown; Has 1 Blast hits to 1 proteins in 1 species: Archae - 0; Bacteria - 0; Metazoa - 0; Fungi - 0; Plants - 1; Viruse
contig00069	gi|359485817|ref|XP_002269977.2|	histidine kinase 2-like	AT5G35750	AHK2, HK2	histidine kinase 2	Q9C5U2.1	Histidine kinase 2	P:GO:0007165; C:GO:0016020; P:GO:0016310; F:GO:0016772	P:signal transduction; C:membrane; P:phosphorylation; F:transferase activity, transferring phosphorus-containing groups			Plant hormone signal transduction-ko04075
contig00070	gi|471178563|gb|AGI04331.1|	salt overly sensitive	AT2G01980	SOS1, ATSOS1, ATNHX7	sodium proton exchanger, putative (NHX7) (SOS1)	Q9LKW9.1	Sodium/hydrogen exchanger 7	F:GO:0015299; C:GO:0016021; P:GO:1902600	F:solute:proton antiporter activity; C:integral component of membrane; P:hydrogen ion transmembrane transport
contig00071	gi|661876253|emb|CDP19617.1|	unnamed protein product	AT2G31660	SAD2, URM9	ARM repeat superfamily protein	F4IRR2.1	Importin beta-like SAD2	C:GO:0005634; P:GO:0006886; F:GO:0008536	C:nucleus; P:intracellular protein transport; F:Ran GTPase binding
contig00072	gi|596047509|ref|XP_007220288.1|	hypothetical protein PRUPE_ppa000593mg	AT5G05170	CESA3, IXR1, ATCESA3, ATH-B, CEV1	Cellulose synthase family protein	Q941L0.2	Cellulose synthase A catalytic subunit 3 [UDP-forming]	C:GO:0005886; C:GO:0016021; F:GO:0016760; P:GO:0030244; F:GO:0046872; P:GO:0071555	C:plasma membrane; C:integral component of membrane; F:cellulose synthase (UDP-forming) activity; P:cellulose biosynthetic process; F:metal ion binding; P:cell wall organization	EC:2.4.1.12	Cellulose synthase (UDP-forming)
contig00073	gi|359478703|ref|XP_002275617.2|	ubiquitin-activating enzyme E1 1	AT2G30110	ATUBA1, MOS5, UBA1	ubiquitin-activating enzyme 1	P93028.1	Ubiquitin-activating enzyme E1 1					Ubiquitin mediated proteolysis-ko04120
contig00074	gi|147819118|emb|CAN75603.1|	hypothetical protein VITISV_016382	AT5G02950		Tudor/PWWP/MBT superfamily protein	Q4L9P0.1	Serine-rich adhesin for platelets
contig00075	gi|703132073|ref|XP_010105037.1|	E3 ubiquitin- ligase UPL2	AT1G70320	UPL2	ubiquitin-protein ligase 2	Q8H0T4.3	E3 ubiquitin-protein ligase UPL2	F:GO:0004842; P:GO:0016567; F:GO:0016874	F:ubiquitin-protein transferase activity; P:protein ubiquitination; F:ligase activity			Ubiquitin mediated proteolysis-ko04120
contig00076	gi|661883832|emb|CDP12498.1|	unnamed protein product	AT1G19220	ARF19, IAA22, ARF11	auxin response factor 19	Q0D9R7.2	Auxin response factor 19
contig00077	gi|697143918|ref|XP_009626082.1|	TIME FOR COFFEE isoform X2	AT3G22380	TIC	time for coffee	Q94KE2.2	Protein TIME FOR COFFEE
contig00078	gi|567855497|ref|XP_006420868.1|	hypothetical protein CICLE_v10004255mg	AT3G24180		Beta-glucosidase, GBA2 type family protein	Q5M868.2	Non-lysosomal glucosylceramidase	F:GO:0004348; P:GO:0006680; C:GO:0016020	F:glucosylceramidase activity; P:glucosylceramide catabolic process; C:membrane	EC:3.2.1.45	Glucosylceramidase	Metabolic pathways-ko01100 / Other glycan degradation-ko00511 / Sphingolipid metabolism-ko00600
contig00079	gi|388548552|gb|AFK65758.1|	GIGANTEA, partial	AT1G22770	GI, FB	gigantea protein (GI)	Q9SQI2.2	Protein GIGANTEA	P:GO:2000028	P:regulation of photoperiodism, flowering			Circadian rhythm - plant-ko04712
contig00080	gi|12875|emb|CAA27743.1|	URF-1	ATMG00210	RPL5	ribosomal protein L5	P42793.1	60S ribosomal protein L5, mitochondrial	C:GO:0016020	C:membrane
contig00081	gi|359476121|ref|XP_002282575.2|	cellulose synthase A catalytic subunit 1 [UDP-forming]-like	AT4G32410	CESA1, RSW1, AtCESA1	cellulose synthase 1	O48946.1	Cellulose synthase A catalytic subunit 1 [UDP-forming]
contig00082	gi|590613265|ref|XP_007022615.1|	FTSH protease 12 isoform 1	AT1G79560	EMB156, EMB36, EMB1047, FTSH12	FTSH protease 12	Q9SAJ3.2	ATP-dependent zinc metalloprotease FTSH 12, chloroplastic	F:GO:0004222; F:GO:0005524; C:GO:0005739; P:GO:0006508; C:GO:0009941	F:metalloendopeptidase activity; F:ATP binding; C:mitochondrion; P:proteolysis; C:chloroplast envelope	EC:3.4.24	Acting on peptide bonds (peptidases)
contig00083	gi|697184821|ref|XP_009601429.1|	calcium-transporting ATPase plasma membrane-type	AT5G57110	ACA8, AT-ACA8	autoinhibited Ca2+ -ATPase, isoform 8	Q9LF79.1	Calcium-transporting ATPase 8, plasma membrane-type
contig00084	gi|225454813|ref|XP_002275630.1|	exportin-1 isoform 1	AT5G17020	XPO1A, ATCRM1, ATXPO1, XPO1, HIT2	exportin 1A	Q9SMV6.1	Protein EXPORTIN 1A	P:GO:0000055; P:GO:0000056; F:GO:0005049; C:GO:0005634; C:GO:0005737; P:GO:0006886; F:GO:0008536; P:GO:0046825	P:ribosomal large subunit export from nucleus; P:ribosomal small subunit export from nucleus; F:nuclear export signal receptor activity; C:nucleus; C:cytoplasm; P:intracellular protein transport; F:Ran GTPase binding; P:regulation of protein export from nucleus			RNA transport-ko03013 / Ribosome biogenesis in eukaryotes-ko03008
contig00085	gi|225443990|ref|XP_002280735.1|	DNA damage-binding 1 isoform 1	AT4G05420	DDB1A	damaged DNA binding protein 1A	Q6QNU4.1	DNA damage-binding protein 1	F:GO:0003684; C:GO:0005634; P:GO:0006289; C:GO:0031461; P:GO:0043161	F:damaged DNA binding; C:nucleus; P:nucleotide-excision repair; C:cullin-RING ubiquitin ligase complex; P:proteasome-mediated ubiquitin-dependent protein catabolic process			Nucleotide excision repair-ko03420 / Ubiquitin mediated proteolysis-ko04120
contig00086	gi|297735017|emb|CBI17379.3|	unnamed protein product	AT2G17930		Phosphatidylinositol 3- and 4-kinase family protein with FAT domain	Q9HFE8.1	Transcription-associated protein 1
contig00087	gi|698480512|ref|XP_009787302.1|	F-box LRR-repeat 15	AT4G33210	SLOMO	F-box family protein	Q9SMY8.2	F-box/LRR-repeat protein 15
contig00088	gi|703152279|ref|XP_010110357.1|	radially swollen 1	AT4G32410	CESA1, RSW1, AtCESA1	cellulose synthase 1	O48946.1	Cellulose synthase A catalytic subunit 1 [UDP-forming]	C:GO:0005886; C:GO:0016021; F:GO:0016760; P:GO:0030244; F:GO:0046872; P:GO:0071555	C:plasma membrane; C:integral component of membrane; F:cellulose synthase (UDP-forming) activity; P:cellulose biosynthetic process; F:metal ion binding; P:cell wall organization	EC:2.4.1.12	Cellulose synthase (UDP-forming)
contig00089	gi|595434714|gb|EXX50149.1|	gag-pol fusion	ArthMp063			P10978.1	Retrovirus-related Pol polyprotein from transposon TNT 1-94	F:GO:0003676; F:GO:0008270; P:GO:0015074	F:nucleic acid binding; F:zinc ion binding; P:DNA integration
contig00090	gi|565377764|ref|XP_006355338.1|	calmodulin-binding transcription activator 3-like	AT2G22300	CAMTA3, SR1	signal responsive 1	Q8GSA7.1	Calmodulin-binding transcription activator 3
contig00091	gi|698572453|ref|XP_009775146.1|	uncharacterized protein LOC104225079 isoform X2	AT3G24715		Protein kinase superfamily protein with octicosapeptide/Phox/Bem1p domain	Q9FPR3.1	Serine/threonine-protein kinase EDR1	F:GO:0004672; F:GO:0005524; P:GO:0006468	F:protein kinase activity; F:ATP binding; P:protein phosphorylation
contig00092	gi|703086466|ref|XP_010093011.1|	Calcium-transporting ATPase endoplasmic reticulum-type	AT1G07670	ATECA4, ECA4	endomembrane-type CA-ATPase 4	Q9XES1.2	Calcium-transporting ATPase 4, endoplasmic reticulum-type	F:GO:0005524; C:GO:0016021; F:GO:0016787	F:ATP binding; C:integral component of membrane; F:hydrolase activity
contig00093	gi|697148593|ref|XP_009628481.1|	receptor kinase HAIKU2	AT1G72180		Leucine-rich receptor-like protein kinase family protein	Q9SGP2.1	Receptor-like protein kinase HSL1
contig00094	gi|645250516|ref|XP_008231249.1|	cellulose synthase A catalytic subunit 3 [UDP-forming]	AT5G05170	CESA3, IXR1, ATCESA3, ATH-B, CEV1	Cellulose synthase family protein	Q941L0.2	Cellulose synthase A catalytic subunit 3 [UDP-forming]
contig00095	gi|359490404|ref|XP_002275092.2|	valyl-tRNA synthetase-like	AT1G14610	TWN2, VALRS	valyl-tRNA synthetase / valine--tRNA ligase (VALRS)	P93736.2	Valine--tRNA ligase, mitochondrial 1					Aminoacyl-tRNA biosynthesis-ko00970
contig00096	gi|296089990|emb|CBI39809.3|	unnamed protein product	AT3G13330	PA200	proteasome activating protein 200	F4JC97.2	Proteasome activator subunit 4	C:GO:0005634; C:GO:0005829; C:GO:0005839; P:GO:0010499; P:GO:0010952; F:GO:0016504; F:GO:0070577; F:GO:0070628	C:nucleus; C:cytosol; C:proteasome core complex; P:proteasomal ubiquitin-independent protein catabolic process; P:positive regulation of peptidase activity; F:peptidase activator activity; F:lysine-acetylated histone binding; F:proteasome binding			Proteasome-ko03050
contig00097	gi|723695114|ref|XP_010320298.1|	calcium-transporting ATPase chloroplastic	AT1G27770	ACA1, PEA1	autoinhibited Ca2+-ATPase 1	Q37145.3	Calcium-transporting ATPase 1, chloroplastic	F:GO:0005388; F:GO:0005516; F:GO:0005524; C:GO:0005783; C:GO:0005887; C:GO:0009706; P:GO:0070588; P:GO:0099132	F:calcium-transporting ATPase activity; F:calmodulin binding; F:ATP binding; C:endoplasmic reticulum; C:integral component of plasma membrane; C:chloroplast inner membrane; P:calcium ion transmembrane transport; P:ATP hydrolysis coupled cation transmembrane transport	EC:3.6.1.3; EC:3.6.3.8; EC:3.6.1.15	Adenosinetriphosphatase; Calcium-transporting ATPase; Nucleoside-triphosphate phosphatase
contig00098	gi|359486781|ref|XP_002278108.2|	pumilio homolog 1-like	AT2G29190	APUM2, PUM2	pumilio 2	Q9ZW06.1	Pumilio homolog 2
contig00099	gi|643733067|gb|KDP40014.1|	hypothetical protein JCGZ_02012	AT5G18620	CHR17	chromatin remodeling factor17	F4JY24.1	ISWI chromatin-remodeling complex ATPase CHR17	F:GO:0003677; F:GO:0004386; F:GO:0005524; P:GO:0016569; C:GO:0016589; F:GO:0016887; F:GO:0031491; P:GO:0043044	F:DNA binding; F:helicase activity; F:ATP binding; P:covalent chromatin modification; C:NURF complex; F:ATPase activity; F:nucleosome binding; P:ATP-dependent chromatin remodeling	EC:3.6.1.3; EC:3.6.1.15	Adenosinetriphosphatase; Nucleoside-triphosphate phosphatase
contig00100	gi|359476009|ref|XP_002280915.2|	L-arabinokinase-like	AT4G16130	ARA1, ISA1, ATISA1	arabinose kinase	O23461.1	L-arabinokinase					Amino sugar and nucleotide sugar metabolism-ko00520 / Metabolic pathways-ko01100
contig00101	gi|596284941|ref|XP_007225380.1|	hypothetical protein PRUPE_ppa000792mg	AT3G60030	SPL12	squamosa promoter-binding protein-like 12	Q9S7P5.1	Squamosa promoter-binding-like protein 12	F:GO:0003677; C:GO:0005634; C:GO:0016020; C:GO:0016021; F:GO:0046872	F:DNA binding; C:nucleus; C:membrane; C:integral component of membrane; F:metal ion binding
contig00102	gi|703071385|ref|XP_010089017.1|	Guanine nucleotide-binding alpha-2 subunit	AT2G23460	XLG1, ATXLG1	extra-large G-protein 1	O80462.2	Extra-large guanine nucleotide-binding protein 1	P:GO:0007165; F:GO:0019001	P:signal transduction; F:guanyl nucleotide binding
contig00103	gi|527195687|gb|EPS64832.1|	hypothetical protein M569_09945, partial	AT5G57610		Protein kinase superfamily protein with octicosapeptide/Phox/Bem1p domain	Q55A09.1	Probable serine/threonine-protein kinase DDB_G0272254	F:GO:0004672; F:GO:0005524; P:GO:0006468	F:protein kinase activity; F:ATP binding; P:protein phosphorylation
contig00104	gi|604317222|gb|EYU29298.1|	hypothetical protein MIMGU_mgv1a000685mg	AT5G25930		Protein kinase family protein with leucine-rich repeat domain	Q9SGP2.1	Receptor-like protein kinase HSL1	F:GO:0000166; F:GO:0004672; C:GO:0016020; P:GO:0016310	F:nucleotide binding; F:protein kinase activity; C:membrane; P:phosphorylation
contig00105	gi|661893732|emb|CDP02173.1|	unnamed protein product	AT5G15020	SNL2	SIN3-like 2	Q9LFQ3.2	Paired amphipathic helix protein Sin3-like 2	C:GO:0005634; P:GO:0006355	C:nucleus; P:regulation of transcription, DNA-templated
contig00106	gi|643730584|gb|KDP38016.1|	hypothetical protein JCGZ_04659	AT1G30330	ARF6	auxin response factor 6	Q9ZTX8.2	Auxin response factor 6	P:GO:0009725; P:GO:0050794	P:response to hormone; P:regulation of cellular process
contig00107	gi|225449971|ref|XP_002272290.1|	transport SEC31 isoform 1	AT3G63460		transducin family protein / WD-40 repeat family protein	Q8L611.1	Protein transport protein SEC31 homolog B					Protein processing in endoplasmic reticulum-ko04141
contig00108	gi|643706801|gb|KDP22711.1|	hypothetical protein JCGZ_01813	AT2G05710	ACO3	aconitase 3	Q9SIB9.2	Aconitate hydratase 3, mitochondrial	F:GO:0003994; P:GO:0008152; F:GO:0051539	F:aconitate hydratase activity; P:metabolic process; F:4 iron, 4 sulfur cluster binding	EC:4.2.1.3	Aconitate hydratase	2-Oxocarboxylic acid metabolism-ko01210 / Biosynthesis of amino acids-ko01230 / Biosynthesis of secondary metabolites-ko01110 / Carbon metabolism-ko01200 / Citrate cycle (TCA cycle)-ko00020 / Glyoxylate and dicarboxylate metabolism-ko00630 / Metabolic pathways-ko01100
contig00109	gi|590618887|ref|XP_007024166.1|	Phox-associated domain,Phox-like,Sorting nexin isoform 1	AT1G15240		" Phox-associated domain;Phox-like;Sorting nexin, C-terminal "	P57768.2	Sorting nexin-16	C:GO:0016020; C:GO:0016021; F:GO:0035091	C:membrane; C:integral component of membrane; F:phosphatidylinositol binding
contig00110	gi|359472595|ref|XP_002281257.2|	nuclear pore complex Nup155-like	AT1G14850	NUP155	nucleoporin 155	F4HXV6.1	Nuclear pore complex protein NUP155	P:GO:0000972; C:GO:0005730; C:GO:0005886; P:GO:0006405; P:GO:0006606; C:GO:0009506; C:GO:0009507; F:GO:0017056; P:GO:0036228; C:GO:0044611	P:transcription-dependent tethering of RNA polymerase II gene DNA at nuclear periphery; C:nucleolus; C:plasma membrane; P:RNA export from nucleus; P:protein import into nucleus; C:plasmodesma; C:chloroplast; F:structural constituent of nuclear pore; P:protein localization to nuclear inner membrane; C:nuclear pore inner ring			RNA transport-ko03013
contig00111	gi|255570473|ref|XP_002526195.1|	Auxin response	AT1G30330	ARF6	auxin response factor 6	Q9FGV1.2	Auxin response factor 8	F:GO:0003677; C:GO:0005634; P:GO:0006355; P:GO:0009734	F:DNA binding; C:nucleus; P:regulation of transcription, DNA-templated; P:auxin-activated signaling pathway
contig00112	gi|302142471|emb|CBI19674.3|	unnamed protein product	AT1G45160		Protein kinase superfamily protein	F4J6F6.1	Probable serine/threonine protein kinase IREH1
contig00113	gi|147784167|emb|CAN61804.1|	hypothetical protein VITISV_044085	AT3G01410		Polynucleotidyl transferase, ribonuclease H-like superfamily protein	Q5RBK0.1	Gypsy retrotransposon integrase-like protein 1	F:GO:0003676; F:GO:0004523; P:GO:0015074; P:GO:0090502	F:nucleic acid binding; F:RNA-DNA hybrid ribonuclease activity; P:DNA integration; P:RNA phosphodiester bond hydrolysis, endonucleolytic
contig00114	gi|676266942|gb|KFO22765.1|	Arylsulfatase E	AT5G40450		" unknown protein; FUNCTIONS IN: molecular_function unknown; INVOLVED IN: biological_process unknown; LOCATED IN: chloroplast, plasma membrane; EXPRESSED IN: 24 plant structures; EXPRESSED DURING: 13 growth stages; Has 30201 Blast hits to 17322 proteins i	Q4A0V8.1	Uro-adherence factor A	F:GO:0003824; P:GO:0008152; F:GO:0008484	F:catalytic activity; P:metabolic process; F:sulfuric ester hydrolase activity
contig00115	gi|697186295|ref|XP_009602186.1|	translocase of chloroplast chloroplastic	AT4G02510	TOC159, TOC86, PPI2, TOC160, ATTOC159	translocon at the outer envelope membrane of chloroplasts 159	O81283.1	Translocase of chloroplast 159, chloroplastic
contig00116	gi|296087169|emb|CBI33543.3|	unnamed protein product	AT3G03380	DegP7	DegP protease 7	Q8RY22.1	Protease Do-like 7
contig00117	gi|595852772|ref|XP_007210372.1|	hypothetical protein PRUPE_ppa001297mg	AT1G31930	XLG3	extra-large GTP-binding protein 3	Q9C516.1	Extra-large guanine nucleotide-binding protein 3	F:GO:0003924; F:GO:0004871; F:GO:0005525; P:GO:0007186; F:GO:0031683	F:GTPase activity; F:signal transducer activity; F:GTP binding; P:G-protein coupled receptor signaling pathway; F:G-protein beta/gamma-subunit complex binding	EC:3.6.1.15	Nucleoside-triphosphate phosphatase
contig00118	gi|567891839|ref|XP_006438440.1|	hypothetical protein CICLE_v10030683mg	AT1G60070		Adaptor protein complex AP-1, gamma subunit	Q9ZUI6.2	AP-1 complex subunit gamma-2	C:GO:0005794; P:GO:0006886; F:GO:0008565; P:GO:0016192; C:GO:0030131	C:Golgi apparatus; P:intracellular protein transport; F:protein transporter activity; P:vesicle-mediated transport; C:clathrin adaptor complex
contig00119	gi|460401174|ref|XP_004246103.1|	myosin-4-like	AT5G41790	CIP1	COP1-interactive protein 1	C9ZN16.1	Flagellar attachment zone protein 1	F:GO:0003779	F:actin binding
contig00120	gi|697161876|ref|XP_009589734.1|	probable ubiquitin conjugation factor E4	AT5G15400		U-box domain-containing protein	Q9LF41.1	Probable ubiquitin conjugation factor E4					Protein processing in endoplasmic reticulum-ko04141 / Ubiquitin mediated proteolysis-ko04120
contig00121	gi|359497545|ref|XP_003635561.1|	leucine-rich repeat receptor-like serine threonine- kinase BAM1-like	AT5G65700	BAM1	Leucine-rich receptor-like protein kinase family protein	O49545.1	Leucine-rich repeat receptor-like serine/threonine-protein kinase BAM1	F:GO:0004672; F:GO:0005524; P:GO:0006468; C:GO:0016021	F:protein kinase activity; F:ATP binding; P:protein phosphorylation; C:integral component of membrane
contig00122	gi|661892890|emb|CDP04048.1|	unnamed protein product	AT1G06900		Insulinase (Peptidase family M16) family protein	F4HNU6.1	Nardilysin-like	F:GO:0004222; P:GO:0006508; F:GO:0046872	F:metalloendopeptidase activity; P:proteolysis; F:metal ion binding	EC:3.4.24	Acting on peptide bonds (peptidases)
contig00123	gi|697185567|ref|XP_009601820.1|	alanine--tRNA ligase {ECO:0000255	AT1G50200	ALATS, ACD	Alanyl-tRNA synthetase	P36428.3	Alanine--tRNA ligase					Aminoacyl-tRNA biosynthesis-ko00970
contig00124	gi|567896470|ref|XP_006440723.1|	hypothetical protein CICLE_v100184612mg	AT5G07980		dentin sialophosphoprotein-related	Q869W0.1	Homeobox protein 2
contig00125	gi|698465635|ref|XP_009782721.1|	uncharacterized protein LOC104231421	AT5G24280	GMI1	gamma-irradiation and mitomycin c induced 1	Q94A79.1	Protein DEFECTIVE IN MERISTEM SILENCING 3
contig00126	gi|297742490|emb|CBI34639.3|	unnamed protein product	AT1G10390		Nucleoporin autopeptidase	Q8RY25.1	Nuclear pore complex protein NUP98A					RNA transport-ko03013
contig00127	gi|703157563|ref|XP_010111760.1|	Methyl- -binding domain-containing 9	AT3G01460	MBD9, ATMBD9	methyl-CPG-binding domain 9	Q9SGH2.1	Methyl-CpG-binding domain-containing protein 9	F:GO:0003677; C:GO:0005634; F:GO:0046872	F:DNA binding; C:nucleus; F:metal ion binding
contig00128	gi|661886832|emb|CDP09550.1|	unnamed protein product	AT5G19400.3	SMG7	Telomerase activating protein Est1	A9QM73.1	Protein SMG7					mRNA surveillance pathway-ko03015
contig00129	gi|720045643|ref|XP_010270270.1|	probable glucan 1,3-alpha-glucosidase	AT5G63840	RSW3, PSL5	Glycosyl hydrolases family 31 protein	Q9FN05.1	Probable glucan 1,3-alpha-glucosidase					Metabolic pathways-ko01100 / N-Glycan biosynthesis-ko00510 / Protein processing in endoplasmic reticulum-ko04141
contig00130	gi|697183747|ref|XP_009600893.1|	probable boron transporter 2 isoform X1	AT3G62270		HCO3- transporter family	Q8VYR7.1	Boron transporter 1
contig00131	gi|661889652|emb|CDP06372.1|	unnamed protein product	AT5G01950		Leucine-rich repeat protein kinase family protein	C0LGD7.2	Probable LRR receptor-like serine/threonine-protein kinase At1g06840	F:GO:0004674; F:GO:0005524; P:GO:0006468; C:GO:0016021	F:protein serine/threonine kinase activity; F:ATP binding; P:protein phosphorylation; C:integral component of membrane	EC:2.7.11	Transferring phosphorus-containing groups
contig00132	gi|296082270|emb|CBI21275.3|	unnamed protein product	AT3G26720		Glycosyl hydrolase family 38 protein	P94078.1	Alpha-mannosidase At3g26720	F:GO:0004559; C:GO:0005774; P:GO:0006013; P:GO:0006517; C:GO:0009505; F:GO:0030246; F:GO:0046872	F:alpha-mannosidase activity; C:vacuolar membrane; P:mannose metabolic process; P:protein deglycosylation; C:plant-type cell wall; F:carbohydrate binding; F:metal ion binding	EC:3.2.1.24	Alpha-mannosidase	Other glycan degradation-ko00511
contig00133	gi|661888040|emb|CDP08157.1|	unnamed protein product	AT2G25800		Protein of unknown function (DUF810)
contig00134	gi|297745622|emb|CBI40787.3|	unnamed protein product	AT1G20970		" FUNCTIONS IN: molecular_function unknown; INVOLVED IN: biological_process unknown; LOCATED IN: plasma membrane, vacuole; EXPRESSED IN: guard cell, cultured cell; BEST Arabidopsis thaliana protein match is: proton pump interactor 1 (TAIR:AT4G27500.1); Ha	O23144.2	Proton pump-interactor 1	C:GO:0016020; C:GO:0016021	C:membrane; C:integral component of membrane
contig00135	gi|697173687|ref|XP_009595771.1|	chloroplastic isoform X1	AT1G06950	ATTIC110, TIC110	translocon at the inner envelope membrane of chloroplasts 110	Q8LPR9.1	Protein TIC110, chloroplastic
contig00136	gi|698508967|ref|XP_009799721.1|	villin-3-like	AT3G57410	VLN3, ATVLN3	villin 3	O81645.2	Villin-3	F:GO:0051015; P:GO:0051017	F:actin filament binding; P:actin filament bundle assembly
contig00137	gi|590621213|ref|XP_007024733.1|	isoform 1	AT1G72440	EDA25, SWA2	CCAAT-binding factor	Q03701.3	CCAAT/enhancer-binding protein zeta
contig00138	gi|643732885|gb|KDP39874.1|	hypothetical protein JCGZ_03405	AT5G47490		RGPR-related	Q9FGK8.1	Protein transport protein SEC16B homolog	C:GO:0000139; C:GO:0005783; C:GO:0005794; P:GO:0015031; C:GO:0016020; P:GO:0016192; P:GO:0048208	C:Golgi membrane; C:endoplasmic reticulum; C:Golgi apparatus; P:protein transport; C:membrane; P:vesicle-mediated transport; P:COPII vesicle coating
contig00139	gi|225429981|ref|XP_002284012.1|	uncharacterized protein KIAA0090 homolog	AT5G11560		catalytics	Q5ZL00.1	ER membrane protein complex subunit 1	P:GO:0034975; C:GO:0072546	P:protein folding in endoplasmic reticulum; C:ER membrane protein complex
contig00140	gi|720051828|ref|XP_010272214.1|	ATPase plasma membrane-type-like	AT5G62670	AHA11, HA11	H(+)-ATPase 11	Q08435.1	Plasma membrane ATPase 1					Oxidative phosphorylation-ko00190
contig00141	gi|661885931|emb|CDP10548.1|	unnamed protein product	AT5G06600	UBP12	ubiquitin-specific protease 12	Q9FPT1.2	Ubiquitin carboxyl-terminal hydrolase 12	P:GO:0006511; P:GO:0016579; F:GO:0036459	P:ubiquitin-dependent protein catabolic process; P:protein deubiquitination; F:thiol-dependent ubiquitinyl hydrolase activity	EC:3.4.19.12	Ubiquitinyl hydrolase 1
contig00142	gi|225463033|ref|XP_002267199.1|	116 kDa U5 small nuclear ribonucleo component	AT1G06220	MEE5	Ribosomal protein S5/Elongation factor G/III/V family protein	Q9LNC5.1	110 kDa U5 small nuclear ribonucleoprotein component CLO	F:GO:0003924; F:GO:0005525	F:GTPase activity; F:GTP binding	EC:3.6.1.15	Nucleoside-triphosphate phosphatase	Spliceosome-ko03040
contig00143	gi|567910145|ref|XP_006447386.1|	vacuolar sorting-associated 18 homolog isoform X1	AT1G12470		zinc ion binding	P59015.2	Vacuolar protein sorting-associated protein 18 homolog	C:GO:0005622; P:GO:0006886; P:GO:0016192	C:intracellular; P:intracellular protein transport; P:vesicle-mediated transport
contig00144	gi|661895051|emb|CDP00856.1|	unnamed protein product	AT1G59610	ADL3, CF1, DRP2B, DL3	dynamin-like 3	Q9LQ55.2	Dynamin-2B	F:GO:0003924; F:GO:0005525	F:GTPase activity; F:GTP binding	EC:3.6.1.15	Nucleoside-triphosphate phosphatase	Endocytosis-ko04144
contig00145	gi|661884328|emb|CDP12245.1|	unnamed protein product	AT4G10570	UBP9	ubiquitin-specific protease 9	Q9ZSB5.2	Ubiquitin carboxyl-terminal hydrolase 10	F:GO:0004843; P:GO:0006511; P:GO:0016579	F:thiol-dependent ubiquitin-specific protease activity; P:ubiquitin-dependent protein catabolic process; P:protein deubiquitination	EC:3.4.19.12	Ubiquitinyl hydrolase 1
contig00146	gi|590684075|ref|XP_007041753.1|	Transportin 1 isoform 1	AT2G16950	TRN1, ATTRN1	transportin 1	Q8H0U4.1	Transportin-1	C:GO:0005634; P:GO:0006886; F:GO:0008536	C:nucleus; P:intracellular protein transport; F:Ran GTPase binding
contig00147	gi|698517626|ref|XP_009803695.1|	uncharacterized protein LOC104249024 isoform X3	AT5G22450		" unknown protein; LOCATED IN: chloroplast; EXPRESSED IN: 22 plant structures; EXPRESSED DURING: 13 growth stages; BEST Arabidopsis thaliana protein match is: unknown protein (TAIR:AT2G19390.1); Has 30201 Blast hits to 17322 proteins in 780 species: Archa	Q54Z23.2	Integrator complex subunit 6 homolog
contig00148	gi|19568935|gb|AAL91978.1|AF483209_1	AF483209_1 trehalose synthase	AT1G06410	ATTPS7, TPS7, ATTPSA	trehalose-phosphatase/synthase 7	Q9LMI0.1	Probable alpha,alpha-trehalose-phosphate synthase [UDP-forming] 7	F:GO:0003824; P:GO:0005992	F:catalytic activity; P:trehalose biosynthetic process			Metabolic pathways-ko01100 / Starch and sucrose metabolism-ko00500
contig00149	gi|595795013|ref|XP_007200950.1|	hypothetical protein PRUPE_ppa000220mg	AT2G20190	ATCLASP, CLASP	CLIP-associated protein	Q8RWY6.1	CLIP-associated protein	P:GO:0009987; C:GO:0044444; P:GO:0065007; C:GO:0071944	P:cellular process; C:cytoplasmic part; P:biological regulation; C:cell periphery
contig00150	gi|7385207|gb|AAF61733.1|AF243518_1	AF243518_1catalase 3	AT4G35090	CAT2	catalase 2	O24339.1	Catalase	F:GO:0004096; P:GO:0006979; F:GO:0020037; P:GO:0042744; F:GO:0046872; P:GO:0055114; P:GO:0098869	F:catalase activity; P:response to oxidative stress; F:heme binding; P:hydrogen peroxide catabolic process; F:metal ion binding; P:oxidation-reduction process; P:cellular oxidant detoxification	EC:1.11.1.7; EC:1.11.1.6	Peroxidase; Catalase	Biosynthesis of secondary metabolites-ko01110 / Carbon metabolism-ko01200 / Glyoxylate and dicarboxylate metabolism-ko00630 / Peroxisome-ko04146 / Tryptophan metabolism-ko00380
contig00151	gi|470115784|ref|XP_004294071.1|	elongation factor 2-like	AT1G56070	LOS1	Ribosomal protein S5/Elongation factor G/III/V family protein	Q9ASR1.1	Elongation factor 2
contig00152	gi|595840782|ref|XP_007208086.1|	hypothetical protein PRUPE_ppa001409mg	AT3G46290	HERK1	hercules receptor kinase 1	Q9LX66.1	Receptor-like protein kinase HERK 1	F:GO:0004674; F:GO:0005524; P:GO:0006468; C:GO:0016021	F:protein serine/threonine kinase activity; F:ATP binding; P:protein phosphorylation; C:integral component of membrane	EC:2.7.11	Transferring phosphorus-containing groups
contig00153	gi|661887418|emb|CDP09198.1|	unnamed protein product	AT2G29970		Double Clp-N motif-containing P-loop nucleoside triphosphate hydrolases superfamily protein	O80875.1	Protein SMAX1-LIKE 7	P:GO:0019538	P:protein metabolic process
contig00154	gi|702475495|ref|XP_010031828.1|	pre-mRNA-splicing factor CWC22 homolog	AT1G80930		MIF4G domain-containing protein / MA3 domain-containing protein	Q8C5N3.1	Pre-mRNA-splicing factor CWC22 homolog	F:GO:0003723	F:RNA binding
contig00155	gi|359489054|ref|XP_003633863.1|	TATA-binding -associated factor 172 isoform 2	AT3G54280	RGD3	" DNA binding;ATP binding;nucleic acid binding;binding;helicases;ATP binding;DNA binding;helicases "	B5BT18.1	TATA-binding protein-associated factor BTAF1
contig00156	gi|422898329|dbj|BAM67030.1|	gigantea-like	AT1G22770	GI, FB	gigantea protein (GI)	Q9SQI2.2	Protein GIGANTEA	P:GO:2000028	P:regulation of photoperiodism, flowering			Circadian rhythm - plant-ko04712
contig00157	gi|255550313|ref|XP_002516207.1|	phosphoinositide 5-	AT5G20840		Phosphoinositide phosphatase family protein	Q7XZU1.1	Phosphoinositide phosphatase SAC4	P:GO:0009987	P:cellular process
contig00158	gi|700253038|gb|AIU48142.1|	structural maintenance of chromosomes	AT3G54670.3	TTN8	Structural maintenance of chromosomes (SMC) family protein	Q6Q1P4.2	Structural maintenance of chromosomes protein 1	F:GO:0003682; F:GO:0005524; P:GO:0007064; C:GO:0008278; F:GO:0046982	F:chromatin binding; F:ATP binding; P:mitotic sister chromatid cohesion; C:cohesin complex; F:protein heterodimerization activity
contig00159	gi|661894219|emb|CDP02660.1|	unnamed protein product	AT5G65700	BAM1	Leucine-rich receptor-like protein kinase family protein	O49545.1	Leucine-rich repeat receptor-like serine/threonine-protein kinase BAM1
contig00160	gi|565364364|ref|XP_006348895.1|	probable alpha,alpha-trehalose-phosphate synthase [UDP-forming] 7-like	AT1G06410	ATTPS7, TPS7, ATTPSA	trehalose-phosphatase/synthase 7	Q9LMI0.1	Probable alpha,alpha-trehalose-phosphate synthase [UDP-forming] 7					Metabolic pathways-ko01100 / Starch and sucrose metabolism-ko00500
contig00161	gi|296085519|emb|CBI29251.3|	unnamed protein product	AT5G13300	SFC, VAN3, AGD3	ARF GTPase-activating protein	Q5W7F2.1	ADP-ribosylation factor GTPase-activating protein AGD3	F:GO:0005096; C:GO:0005737; P:GO:0043547; F:GO:0046872	F:GTPase activator activity; C:cytoplasm; P:positive regulation of GTPase activity; F:metal ion binding			Endocytosis-ko04144
contig00162	gi|697125589|ref|XP_009616818.1|	receptor kinase HAIKU2	AT1G09970	LRR XI-23, RLK7	Leucine-rich receptor-like protein kinase family protein	Q9LJM4.1	Receptor-like protein kinase HAIKU2
contig00163	gi|297734872|emb|CBI17106.3|	unnamed protein product	AT1G48410	AGO1	Stabilizer of iron transporter SufD / Polynucleotidyl transferase	Q851R2.1	Protein argonaute MEL1	F:GO:0003676; P:GO:0031047	F:nucleic acid binding; P:gene silencing by RNA
contig00164	gi|697160894|ref|XP_009589223.1|	probably inactive leucine-rich repeat receptor kinase At3g28040 isoform X1	AT3G28040		Leucine-rich receptor-like protein kinase family protein	Q9LRT1.1	Probably inactive leucine-rich repeat receptor-like protein kinase At3g28040
contig00165	gi|225441825|ref|XP_002283993.1|	zinc- peroxisomal	AT2G41790		Insulinase (Peptidase family M16) family protein	O22941.1	Insulin-degrading enzyme-like 1, peroxisomal	F:GO:0004222; P:GO:0006508; F:GO:0046872	F:metalloendopeptidase activity; P:proteolysis; F:metal ion binding	EC:3.4.24	Acting on peptide bonds (peptidases)
contig00166	gi|565345274|ref|XP_006339722.1|	exportin-2-like	AT2G46520		cellular apoptosis susceptibility protein, putative / importin-alpha re-exporter, putative	Q9ZPY7.1	Exportin-2	C:GO:0005634; C:GO:0005829; P:GO:0006886; F:GO:0008536; C:GO:0009506; C:GO:0016020	C:nucleus; C:cytosol; P:intracellular protein transport; F:Ran GTPase binding; C:plasmodesma; C:membrane
contig00167	gi|359490022|ref|XP_002275560.2|	5 -3 exoribonuclease 4-like	AT1G54490	AIN1, EIN5, XRN4, ATXRN4	exoribonuclease 4	Q9FQ04.1	5'-3' exoribonuclease 4
contig00168	gi|590584758|ref|XP_007015267.1|	Rho GTPase activation with PH domain isoform 3	AT5G19390		Rho GTPase activation protein (RhoGAP) with PH domain	Q8RWQ4.1	Rho GTPase-activating protein 7	F:GO:0005096; P:GO:0007165; P:GO:0043547	F:GTPase activator activity; P:signal transduction; P:positive regulation of GTPase activity
contig00169	gi|359475843|ref|XP_002282918.2|	CHD3-type chromatin-remodeling factor PICKLE-like	AT2G25170	PKL, GYM, CHD3, CHR6, SSL2	chromatin remodeling factor CHD3 (PICKLE)	Q9S775.1	CHD3-type chromatin-remodeling factor PICKLE	F:GO:0005506; F:GO:0005524; C:GO:0005634	F:iron ion binding; F:ATP binding; C:nucleus
contig00170	gi|225424960|ref|XP_002264952.1|	leucine-rich repeat receptor-like serine threonine- kinase BAM3	AT4G20270	BAM3	Leucine-rich receptor-like protein kinase family protein	O65440.3	Leucine-rich repeat receptor-like serine/threonine-protein kinase BAM3	F:GO:0004672; F:GO:0005524; P:GO:0006468; C:GO:0016021	F:protein kinase activity; F:ATP binding; P:protein phosphorylation; C:integral component of membrane
contig00171	gi|698550309|ref|XP_009768934.1|	coatomer subunit beta -2	AT1G52360		Coatomer, beta' subunit	Q9C827.1	Coatomer subunit beta'-2	C:GO:0000139; F:GO:0005198; P:GO:0006886; P:GO:0016192; C:GO:0030117; C:GO:0030663	C:Golgi membrane; F:structural molecule activity; P:intracellular protein transport; P:vesicle-mediated transport; C:membrane coat; C:COPI-coated vesicle membrane
contig00172	gi|225434891|ref|XP_002283273.1|	ATP-dependent zinc metalloprotease FTSH mitochondrial	AT2G29080	ftsh3	FTSH protease 3	Q84WU8.1	ATP-dependent zinc metalloprotease FTSH 3, mitochondrial	F:GO:0004222; F:GO:0005524; P:GO:0006508; F:GO:0008270; C:GO:0016021	F:metalloendopeptidase activity; F:ATP binding; P:proteolysis; F:zinc ion binding; C:integral component of membrane	EC:3.4.24	Acting on peptide bonds (peptidases)
contig00173	gi|590694279|ref|XP_007044564.1|	Potassium transporter family isoform 1	AT1G60160		Potassium transporter family protein	O80739.2	Putative potassium transporter 12	F:GO:0015079; C:GO:0016021; P:GO:0071805	F:potassium ion transmembrane transporter activity; C:integral component of membrane; P:potassium ion transmembrane transport
contig00174	gi|661884124|emb|CDP12041.1|	unnamed protein product	AT1G63770.3		Peptidase M1 family protein	P04825.2	Aminopeptidase N	P:GO:0006508; F:GO:0008237; F:GO:0008270	P:proteolysis; F:metallopeptidase activity; F:zinc ion binding			Glutathione metabolism-ko00480 / Metabolic pathways-ko01100
contig00175	gi|698472921|ref|XP_009784366.1|	leucine--tRNA cytoplasmic-like	AT1G09620		" ATP binding;leucine-tRNA ligases;aminoacyl-tRNA ligases;nucleotide binding;ATP binding;aminoacyl-tRNA ligases "	F4I116.1	Leucine--tRNA ligase, cytoplasmic	F:GO:0000166; F:GO:0004812; P:GO:0006418	F:nucleotide binding; F:aminoacyl-tRNA ligase activity; P:tRNA aminoacylation for protein translation			Aminoacyl-tRNA biosynthesis-ko00970
contig00176	gi|225470678|ref|XP_002269786.1|	subtilisin-like protease	AT4G30020		PA-domain containing subtilase family protein	Q9SZV5.1	Subtilisin-like protease SBT2.6
contig00177	gi|698502548|ref|XP_009796919.1|	uncharacterized protein LOC104243434 isoform X1	AT1G77800		PHD finger family protein	Q6IE82.1	Protein Jade-3	F:GO:0046872	F:metal ion binding
contig00178	gi|590702785|ref|XP_007046706.1|	Phosphatidylinositol 3- and 4-kinase family with FAT domain isoform 4	AT2G17930		Phosphatidylinositol 3- and 4-kinase family protein with FAT domain	Q54T85.2	Probable transcription-associated protein 1	C:GO:0000123; F:GO:0016301; P:GO:0016310; P:GO:0016573	C:histone acetyltransferase complex; F:kinase activity; P:phosphorylation; P:histone acetylation
contig00179	gi|460375950|ref|XP_004233765.1|	uncharacterized protein LOC101248941 isoform X2	AT4G31210		DNA topoisomerase, type IA, core	Q9X3X7.3	DNA topoisomerase 1
contig00180	gi|645230723|ref|XP_008222064.1|	LOW QUALITY PROTEIN: uncharacterized protein LOC103321987	AT5G43230		" unknown protein; BEST Arabidopsis thaliana protein match is: unknown protein (TAIR:AT3G01810.3); Has 30201 Blast hits to 17322 proteins in 780 species: Archae - 12; Bacteria - 1396; Metazoa - 17338; Fungi - 3422; Plants - 5037; Viruses - 0; Other Eukary	P32583.2	Suppressor protein SRP40
contig00181	gi|702245879|ref|XP_010054059.1|	ATP-dependent RNA helicase DHX36	AT2G30800	HVT1, ATVT-1	helicase in vascular tissue and tapetum	F4INY4.1	DExH-box ATP-dependent RNA helicase DExH6	F:GO:0000166; F:GO:0016787	F:nucleotide binding; F:hydrolase activity			RNA degradation-ko03018
contig00182	gi|512501802|gb|AGO03785.1|	lipoxygenase 1	AT1G72520	LOX4	PLAT/LH2 domain-containing lipoxygenase family protein	O24371.1	Linoleate 13S-lipoxygenase 3-1, chloroplastic					Biosynthesis of secondary metabolites-ko01110 / Linoleic acid metabolism-ko00591 / Metabolic pathways-ko01100 / alpha-Linolenic acid metabolism-ko00592
contig00183	gi|571472486|ref|XP_006585625.1|	TOPLESS-like isoform X1	AT1G15750	WSIP1, TPL	Transducin family protein / WD-40 repeat family protein	Q94AI7.1	Protein TOPLESS	P:GO:0006355	P:regulation of transcription, DNA-templated
contig00184	gi|359492994|ref|XP_002283604.2|	receptor kinase HAIKU2-like	AT1G09970	LRR XI-23, RLK7	Leucine-rich receptor-like protein kinase family protein	Q9LJM4.1	Receptor-like protein kinase HAIKU2
contig00185	gi|359486527|ref|XP_002274774.2|	uncharacterized protein LOC100240985	AT3G52250		Duplicated homeodomain-like superfamily protein	Q4KKX4.1	Nuclear receptor corepressor 1
contig00186	gi|698550574|ref|XP_009769024.1|	serine threonine- phosphatase 4 regulatory subunit 3 isoform X3	AT3G06670		binding	Q4S6U8.1	Serine/threonine-protein phosphatase 4 regulatory subunit 3
contig00187	gi|595493462|gb|EXX76566.1|	hypothetical protein RirG_032020	AT2G07683		transposable element gene
contig00188	gi|460395617|ref|XP_004243378.1|	26S proteasome non-ATPase regulatory subunit 2 homolog A	AT2G20580	RPN1A, ATRPN1A	26S proteasome regulatory subunit S2 1A	Q9SIV2.2	26S proteasome non-ATPase regulatory subunit 2 homolog A					Proteasome-ko03050
contig00189	gi|641864866|gb|KDO83551.1|	hypothetical protein CISIN_1g003924mg	AT1G77030		" hydrolases, acting on acid anhydrides, in phosphorus-containing anhydrides;ATP-dependent helicases;nucleic acid binding;ATP binding;RNA binding;helicases "	O49289.1	Putative DEAD-box ATP-dependent RNA helicase 29	F:GO:0003723; F:GO:0004004; F:GO:0005524; C:GO:0005634	F:RNA binding; F:ATP-dependent RNA helicase activity; F:ATP binding; C:nucleus	EC:3.6.1.3; EC:3.6.1.15	Adenosinetriphosphatase; Nucleoside-triphosphate phosphatase
contig00190	gi|694426438|ref|XP_009340900.1|	phosphatidate phosphatase PAH1-like	AT3G09560.3		Lipin family protein	Q9SF47.1	Phosphatidate phosphatase PAH1					Biosynthesis of secondary metabolites-ko01110 / Glycerolipid metabolism-ko00561 / Glycerophospholipid metabolism-ko00564 / Metabolic pathways-ko01100
contig00191	gi|698507455|ref|XP_009799068.1|	probable UDP-N-acetylglucosamine--peptide N-acetylglucosaminyltransferase SEC	AT3G04240	SEC	Tetratricopeptide repeat (TPR)-like superfamily protein	Q9M8Y0.1	Probable UDP-N-acetylglucosamine--peptide N-acetylglucosaminyltransferase SEC	F:GO:0016757	F:transferase activity, transferring glycosyl groups			Other types of O-glycan biosynthesis-ko00514
contig00192	gi|577755044|gb|AHH86105.1|	sucrose-phosphate synthase	AT5G20280	ATSPS1F, SPS1F	sucrose phosphate synthase 1F	O04932.1	Probable sucrose-phosphate synthase 1	P:GO:0005985; F:GO:0016157; F:GO:0046524	P:sucrose metabolic process; F:sucrose synthase activity; F:sucrose-phosphate synthase activity	EC:2.4.1.14; EC:2.4.1.13	Sucrose-phosphate synthase; Sucrose synthase	Metabolic pathways-ko01100 / Starch and sucrose metabolism-ko00500
contig00193	gi|567890965|ref|XP_006438003.1|	hypothetical protein CICLE_v10030636mg	AT1G67310		Calmodulin-binding transcription activator protein with CG-1 and Ankyrin domains	Q9FYG2.1	Calmodulin-binding transcription activator 4	F:GO:0003677; C:GO:0005634	F:DNA binding; C:nucleus
contig00194	gi|225430178|ref|XP_002284900.1|	transcriptional corepressor LEUNIG-like	AT4G32551	LUG, RON2	" LisH dimerisation motif;WD40/YVTN repeat-like-containing domain "	Q9FUY2.2	Transcriptional corepressor LEUNIG
contig00195	gi|658012150|ref|XP_008341341.1|	transcription factor GTE8-like	AT5G14270	ATBET9, BET9	bromodomain and extraterminal domain protein 9	Q93YS6.1	Transcription factor GTE9
contig00196	gi|698459767|ref|XP_009781370.1|	general transcription factor 3C polypeptide 3 isoform X2	AT1G17680		tetratricopeptide repeat (TPR)-containing protein	Q9Y5Q9.1	General transcription factor 3C polypeptide 3
contig00197	gi|674911997|emb|CDY21179.1|	BnaA01g34100D	ATCG00800		structural constituent of ribosome	Q332T8.1	30S ribosomal protein S3, chloroplastic	F:GO:0003723; F:GO:0003735; P:GO:0006412; C:GO:0015934; C:GO:0015935; F:GO:0016740	F:RNA binding; F:structural constituent of ribosome; P:translation; C:large ribosomal subunit; C:small ribosomal subunit; F:transferase activity			Ribosome-ko03010
contig00198	gi|297746431|emb|CBI16487.3|	unnamed protein product	AT1G55250.3	HUB2	histone mono-ubiquitination 2	Q9C895.2	E3 ubiquitin-protein ligase BRE1-like 2	F:GO:0004842; C:GO:0005634; P:GO:0009965; P:GO:0010162; P:GO:0010228; P:GO:0010390; P:GO:0033523; F:GO:0042803; P:GO:0045087	F:ubiquitin-protein transferase activity; C:nucleus; P:leaf morphogenesis; P:seed dormancy process; P:vegetative to reproductive phase transition of meristem; P:histone monoubiquitination; P:histone H2B ubiquitination; F:protein homodimerization activity; P:innate immune response
contig00199	gi|661894206|emb|CDP02647.1|	unnamed protein product	AT5G65770.3	LINC4	little nuclei4	Q9FLH0.2	Protein CROWDED NUCLEI 4					2-Oxocarboxylic acid metabolism-ko01210 / Biosynthesis of amino acids-ko01230 / Biosynthesis of secondary metabolites-ko01110 / Cysteine and methionine metabolism-ko00270 / Metabolic pathways-ko01100 / Pantothenate and CoA biosynthesis-ko00770 / Valine, leucine and isoleucine biosynthesis-ko00290 / Valine, leucine and isoleucine degradation-ko00280
contig00200	gi|661899203|emb|CDO97197.1|	unnamed protein product	AT4G34100		RING/U-box superfamily protein	F4JKK0.1	Probable E3 ubiquitin ligase SUD1	F:GO:0008270; C:GO:0016021	F:zinc ion binding; C:integral component of membrane			Protein processing in endoplasmic reticulum-ko04141
contig00201	gi|698498451|ref|XP_009795130.1|	coatomer subunit gamma	AT4G34450		coatomer gamma-2 subunit, putative / gamma-2 coat protein, putative / gamma-2 COP, putative	Q0WW26.2	Coatomer subunit gamma	C:GO:0000139; F:GO:0005198; P:GO:0006886; P:GO:0016192; C:GO:0030126	C:Golgi membrane; F:structural molecule activity; P:intracellular protein transport; P:vesicle-mediated transport; C:COPI vesicle coat
contig00202	gi|661884133|emb|CDP12050.1|	unnamed protein product	AT4G11380		Adaptin family protein	Q9SUS3.1	Beta-adaptin-like protein B	P:GO:0006886; P:GO:0016192; C:GO:0030131; F:GO:0030276	P:intracellular protein transport; P:vesicle-mediated transport; C:clathrin adaptor complex; F:clathrin binding
contig00203	gi|296089247|emb|CBI39019.3|	unnamed protein product	AT4G19490	ATVPS54, VPS54	VPS54	F4JT76.1	Vacuolar protein sorting-associated protein 54, chloroplastic
contig00204	gi|225437787|ref|XP_002273987.1|	ABC transporter B family member 11	AT1G02520	PGP11	P-glycoprotein 11	Q9FWX7.1	ABC transporter B family member 11	F:GO:0005524; C:GO:0016021; F:GO:0042626; P:GO:0055085	F:ATP binding; C:integral component of membrane; F:ATPase activity, coupled to transmembrane movement of substances; P:transmembrane transport	EC:3.6.1.3; EC:3.6.1.15	Adenosinetriphosphatase; Nucleoside-triphosphate phosphatase	ABC transporters-ko02010
contig00205	gi|225461122|ref|XP_002279886.1|	uncharacterized protein LOC100265881	AT5G54730	ATATG18F, ATG18F, G18F	homolog of yeast autophagy 18 (ATG18) F	Q9FH32.1	Autophagy-related protein 18f
contig00206	gi|720029276|ref|XP_010265170.1|	serine threonine- kinase prpf4B-like isoform X1	AT3G25840		Protein kinase superfamily protein	Q5R814.1	Serine/threonine-protein kinase PRP4 homolog	F:GO:0016301; P:GO:0016310	F:kinase activity; P:phosphorylation
contig00207	gi|268376309|gb|ACZ04920.1|	argonaute 4	AT2G27040	AGO4	Argonaute family protein	Q9ZVD5.2	Protein argonaute 4	F:GO:0003676; P:GO:0031047	F:nucleic acid binding; P:gene silencing by RNA
contig00208	gi|675274044|gb|AIL52295.1|	rpoC1 (chloroplast)	ATCG00180	RPOC1	DNA-directed RNA polymerase family protein	B2LMI1.1	DNA-directed RNA polymerase subunit beta'	F:GO:0003677; F:GO:0003899; P:GO:0006351; C:GO:0009507	F:DNA binding; F:DNA-directed 5'-3' RNA polymerase activity; P:transcription, DNA-templated; C:chloroplast	EC:2.7.7.6	DNA-directed RNA polymerase	Metabolic pathways-ko01100 / Purine metabolism-ko00230 / Pyrimidine metabolism-ko00240 / RNA polymerase-ko03020
contig00209	gi|596108374|ref|XP_007221462.1|	hypothetical protein PRUPE_ppa000439mg	AT3G62010		" unknown protein; LOCATED IN: cellular_component unknown; EXPRESSED IN: 23 plant structures; EXPRESSED DURING: 15 growth stages. "	Q8JHZ8.2	Paladin
contig00210	gi|702479187|ref|XP_010032736.1|	NADH dehydrogenase [ubiquinone] iron-sulfur mitochondrial	AT5G37510	EMB1467, CI76	NADH-ubiquinone dehydrogenase, mitochondrial, putative	Q43644.1	NADH dehydrogenase [ubiquinone] iron-sulfur protein 1, mitochondrial	F:GO:0008137; F:GO:0009055; C:GO:0016020; P:GO:0042773; F:GO:0051536	F:NADH dehydrogenase (ubiquinone) activity; F:electron transfer activity; C:membrane; P:ATP synthesis coupled electron transport; F:iron-sulfur cluster binding	EC:1.6.99.5; EC:1.6.99.3; EC:1.6.5.3	Acting on NADH or NADPH; NADH dehydrogenase; NADH:ubiquinone reductase (H(+)-translocating)	Metabolic pathways-ko01100 / Oxidative phosphorylation-ko00190
contig00211	gi|590600070|ref|XP_007019358.1|	SEUSS transcriptional co-regulator isoform 1	AT1G43850	SEU	SEUSS transcriptional co-regulator	Q8W234.1	Transcriptional corepressor SEUSS
contig00212	gi|595924370|ref|XP_007214925.1|	hypothetical protein PRUPE_ppa001243mg	AT5G13950		" unknown protein; FUNCTIONS IN: molecular_function unknown; INVOLVED IN: biological_process unknown; LOCATED IN: cellular_component unknown; EXPRESSED IN: 23 plant structures; EXPRESSED DURING: 13 growth stages; BEST Arabidopsis thaliana protein match is			C:GO:0031011	C:Ino80 complex
contig00213	gi|697116772|ref|XP_009612309.1|	pre-mRNA-splicing factor SYF1	AT5G28740		Tetratricopeptide repeat (TPR)-like superfamily protein	Q99PK0.1	Pre-mRNA-splicing factor SYF1					Spliceosome-ko03040
contig00214	gi|590603101|ref|XP_007019921.1|	Kinase family with ARM repeat domain isoform 1	AT1G71410		ARM repeat superfamily protein	Q6P3W7.1	SCY1-like protein 2	F:GO:0016301; P:GO:0016310	F:kinase activity; P:phosphorylation
contig00215	gi|661899070|emb|CDO97064.1|	unnamed protein product	AT4G34430.3	CHB3, ATSWI3D	DNA-binding family protein	Q8VY05.3	SWI/SNF complex subunit SWI3D	F:GO:0005488	F:binding
contig00216	gi|641840581|gb|KDO59500.1|	hypothetical protein CISIN_1g048300mg	AT1G54920		" unknown protein; FUNCTIONS IN: molecular_function unknown; INVOLVED IN: biological_process unknown; LOCATED IN: membrane; EXPRESSED IN: 23 plant structures; EXPRESSED DURING: 15 growth stages; Has 35333 Blast hits to 34131 proteins in 2444 species: Arch	Q9NZW4.2	Dentin sialophosphoprotein
contig00217	gi|255547682|ref|XP_002514898.1|	calmodulin-binding transcription activator (camta)	AT1G67310		Calmodulin-binding transcription activator protein with CG-1 and Ankyrin domains	Q9FYG2.1	Calmodulin-binding transcription activator 4	F:GO:0003677; C:GO:0005634	F:DNA binding; C:nucleus
contig00218	gi|643724762|gb|KDP33963.1|	hypothetical protein JCGZ_07534	AT2G34357		ARM repeat superfamily protein	Q5ZKD5.1	RRP12-like protein
contig00219	gi|225432189|ref|XP_002268620.1|	uncharacterized protein LOC100247698	AT1G49920		MuDR family transposase	B0Z4R9.1	Protein Ycf2	F:GO:0008270	F:zinc ion binding
contig00220	gi|661899206|emb|CDO97200.1|	unnamed protein product	AT1G49760	PAB8	poly(A) binding protein 8	Q9FXA2.1	Polyadenylate-binding protein 8	F:GO:0003723; C:GO:0005737	F:RNA binding; C:cytoplasm			RNA degradation-ko03018 / RNA transport-ko03013 / mRNA surveillance pathway-ko03015
contig00221	gi|359478673|ref|XP_002281895.2|	uncharacterized protein LOC100267264	AT3G45630		RNA binding (RRM/RBD/RNP motifs) family protein	Q09818.1	Putative general negative regulator of transcription C16C9.04c					RNA degradation-ko03018
contig00222	gi|643732567|gb|KDP39663.1|	hypothetical protein JCGZ_02683	AT5G35910		Polynucleotidyl transferase, ribonuclease H fold protein with HRDC domain	A9LLI7.1	Protein RRP6-like 2	P:GO:0006139	P:nucleobase-containing compound metabolic process			RNA degradation-ko03018
contig00223	gi|444300782|gb|AGD98700.1|	trehalose-6-phosphate synthase	AT2G18700	ATTPS11, TPS11, ATTPSB	trehalose phosphatase/synthase 11	Q9ZV48.1	Probable alpha,alpha-trehalose-phosphate synthase [UDP-forming] 11	F:GO:0003824; P:GO:0005992	F:catalytic activity; P:trehalose biosynthetic process			Metabolic pathways-ko01100 / Starch and sucrose metabolism-ko00500
contig00224	gi|698577190|ref|XP_009776405.1|	WEB family chloroplastic	AT1G65010		Plant protein of unknown function (DUF827)	F4I8B9.1	Putative WEB family protein At1g65010, chloroplastic
contig00225	gi|661876011|emb|CDP19763.1|	unnamed protein product	AT5G62000	ARF2, ARF1-BP, HSS, ORE14	auxin response factor 2	Q94JM3.2	Auxin response factor 2
contig00226	gi|697110363|ref|XP_009609050.1|	calmodulin-binding transcription activator 5-like	AT3G16940		" calmodulin binding;transcription regulators "	O23463.2	Calmodulin-binding transcription activator 5
contig00227	gi|225428380|ref|XP_002283529.1|	SUMO-activating enzyme subunit 2-like	AT2G21470	SAE2, ATSAE2, EMB2764	SUMO-activating enzyme 2	Q9SJT1.1	SUMO-activating enzyme subunit 2					Ubiquitin mediated proteolysis-ko04120
contig00228	gi|225459463|ref|XP_002284383.1|	oxysterol-binding -related 1C	AT4G08180	ORP1C	OSBP(oxysterol binding protein)-related protein 1C	Q8L751.1	Oxysterol-binding protein-related protein 1C
contig00229	gi|359497505|ref|XP_003635544.1|	uncharacterized protein LOC100854548	AT4G27430	CIP7	COP1-interacting protein 7	P39520.1	Protein IFH1
contig00230	gi|359495248|ref|XP_002271456.2|	histidyl-tRNA synthetase-like	AT3G02760		Class II aaRS and biotin synthetases superfamily protein	F4IYF8.1	Histidine--tRNA ligase, cytoplasmic					Aminoacyl-tRNA biosynthesis-ko00970
contig00231	gi|225428772|ref|XP_002282024.1|	presequence protease chloroplastic mitochondrial-like	AT3G19170	ATPREP1, ATZNMP, PREP1	presequence protease 1	Q9LJL3.2	Presequence protease 1, chloroplastic/mitochondrial	F:GO:0003824; P:GO:0006508; F:GO:0046872	F:catalytic activity; P:proteolysis; F:metal ion binding
contig00232	gi|359473896|ref|XP_002271694.2|	ABC transporter C family member 10-like	AT3G59140	ATMRP14, MRP14, ABCC10	multidrug resistance-associated protein 14	Q9LYS2.2	ABC transporter C family member 10
contig00233	gi|604343197|gb|EYU42168.1|	hypothetical protein MIMGU_mgv1a001215mg	AT1G55020	LOX1, ATLOX1	lipoxygenase 1	Q43191.1	Probable linoleate 9S-lipoxygenase 5	P:GO:0006633; F:GO:0051213	P:fatty acid biosynthetic process; F:dioxygenase activity			Linoleic acid metabolism-ko00591
contig00234	gi|460385968|ref|XP_004238672.1|	RNA-binding 25 isoform X1	AT1G60200		splicing factor PWI domain-containing protein / RNA recognition motif (RRM)-containing protein	P49756.3	RNA-binding protein 25					Spliceosome-ko03040
contig00235	gi|460401249|ref|XP_004246139.1|	uncharacterized protein LOC101245086	AT1G12380		" unknown protein; BEST Arabidopsis thaliana protein match is: unknown protein (TAIR:AT1G62870.1); Has 173 Blast hits to 170 proteins in 34 species: Archae - 0; Bacteria - 4; Metazoa - 25; Fungi - 8; Plants - 123; Viruses - 7; Other Eukaryotes - 6 (source
contig00236	gi|604297967|gb|EYU18070.1|	hypothetical protein MIMGU_mgv1a003350mg	AT5G66130	ATRAD17, RAD17	RADIATION SENSITIVE 17	Q9MBA3.1	Cell cycle checkpoint protein RAD17	P:GO:0009987	P:cellular process
contig00237	gi|225424901|ref|XP_002269942.1|	uncharacterized protein LOC100255337	AT3G17900		" unknown protein; FUNCTIONS IN: molecular_function unknown; INVOLVED IN: biological_process unknown; LOCATED IN: cellular_component unknown; EXPRESSED IN: 23 plant structures; EXPRESSED DURING: 13 growth stages; Has 45 Blast hits to 44 proteins in 14 spe
contig00238	gi|359495422|ref|XP_003634989.1|	ubiquitin carboxyl-terminal hydrolase 23-like	AT5G57990	UBP23	ubiquitin-specific protease 23	Q9FPS4.2	Ubiquitin carboxyl-terminal hydrolase 23	P:GO:0006511; P:GO:0016579; F:GO:0036459	P:ubiquitin-dependent protein catabolic process; P:protein deubiquitination; F:thiol-dependent ubiquitinyl hydrolase activity
contig00239	gi|661896990|emb|CDO98702.1|	unnamed protein product	AT3G60030	SPL12	squamosa promoter-binding protein-like 12	Q9S7P5.1	Squamosa promoter-binding-like protein 12	F:GO:0005488; C:GO:0016020	F:binding; C:membrane
contig00240	gi|604301963|gb|EYU21549.1|	hypothetical protein MIMGU_mgv1a001311mg	AT1G79920		Heat shock protein 70 (Hsp 70) family protein	F4HQD4.1	Heat shock 70 kDa protein 15	F:GO:0005524	F:ATP binding
contig00241	gi|81176244|ref|YP_398323.1|	ATP synthase CF1 alpha subunit	ATCG00120	ATPA	ATP synthase subunit alpha	Q332Y4.1	ATP synthase subunit alpha, chloroplastic	F:GO:0005524; C:GO:0009535; P:GO:0015986; C:GO:0045261; F:GO:0046933; P:GO:0099132	F:ATP binding; C:chloroplast thylakoid membrane; P:ATP synthesis coupled proton transport; C:proton-transporting ATP synthase complex, catalytic core F(1); F:proton-transporting ATP synthase activity, rotational mechanism; P:ATP hydrolysis coupled cation transmembrane transport	EC:3.6.1.3; EC:3.6.1.15	Adenosinetriphosphatase; Nucleoside-triphosphate phosphatase	Metabolic pathways-ko01100 / Oxidative phosphorylation-ko00190 / Photosynthesis-ko00195
contig00242	gi|359482963|ref|XP_003632867.1|	polyphosphoinositide phosphatase-like isoform 1	AT3G14205		Phosphoinositide phosphatase family protein	Q94A27.1	Phosphoinositide phosphatase SAC2
contig00243	gi|697098042|ref|XP_009624611.1|	protein FAM135B-like	AT1G58350	ZW18	Putative serine esterase family protein	Q641I1.1	Protein FAM135B
contig00244	gi|643704133|gb|KDP21197.1|	hypothetical protein JCGZ_21668	AT1G29400	AML5, ML5	MEI2-like protein 5	Q6ZI17.1	Protein MEI2-like 2	F:GO:0003676	F:nucleic acid binding
contig00245	gi|604311735|gb|EYU25729.1|	hypothetical protein MIMGU_mgv1a000994mg	AT4G30110	HMA2, ATHMA2	heavy metal atpase 2	Q9SZW4.1	Cadmium/zinc-transporting ATPase HMA2	P:GO:0006812	P:cation transport
contig00246	gi|255552957|ref|XP_002517521.1|	NMDA receptor-regulated	AT1G80410	EMB2753	tetratricopeptide repeat (TPR)-containing protein	Q8VZM1.1	N-terminal acetyltransferase A complex auxiliary subunit NAA15
contig00247	gi|225456309|ref|XP_002279988.1|	uncharacterized protein LOC100268151	AT5G50380	ATEXO70F1, EXO70F1	exocyst subunit exo70 family protein F1	Q9FGH9.1	Exocyst complex component EXO70B1	C:GO:0000145; C:GO:0005829; C:GO:0005886; P:GO:0006887	C:exocyst; C:cytosol; C:plasma membrane; P:exocytosis
contig00248	gi|604302715|gb|EYU22272.1|	hypothetical protein MIMGU_mgv1a000545mg	AT1G48410	AGO1	Stabilizer of iron transporter SufD / Polynucleotidyl transferase	Q7XSA2.3	Protein argonaute 1B	F:GO:0003676; P:GO:0031047	F:nucleic acid binding; P:gene silencing by RNA
contig00249	gi|460385256|ref|XP_004238320.1|	uncharacterized TPR repeat-containing At1g05150-like	AT1G05150		Calcium-binding tetratricopeptide family protein	O23052.1	Uncharacterized TPR repeat-containing protein At1g05150	F:GO:0005509	F:calcium ion binding
contig00250	gi|297737288|emb|CBI26489.3|	unnamed protein product	AT5G16750	TOZ	Transducin family protein / WD-40 repeat family protein	Q5U2W5.1	Transducin beta-like protein 3					Ribosome biogenesis in eukaryotes-ko03008
contig00251	gi|643734713|gb|KDP41383.1|	hypothetical protein JCGZ_15790	AT4G08920	CRY1, BLU1, HY4, OOP2, ATCRY1	cryptochrome 1	Q43125.2	Cryptochrome-1	P:GO:0009785; F:GO:0009882	P:blue light signaling pathway; F:blue light photoreceptor activity			Circadian rhythm - plant-ko04712
contig00252	gi|661887170|emb|CDP08950.1|	unnamed protein product	AT5G60170		RNA binding (RRM/RBD/RNP motifs) family protein	Q8BT14.2	CCR4-NOT transcription complex subunit 4	F:GO:0003676	F:nucleic acid binding			RNA degradation-ko03018
contig00253	gi|225447592|ref|XP_002272218.1|	vacuolar sorting-associated 11 homolog	AT2G05170	ATVPS11, VPS11	vacuolar protein sorting 11	Q9SJ40.1	Vacuolar protein-sorting-associated protein 11 homolog
contig00254	gi|604315906|gb|EYU28471.1|	hypothetical protein MIMGU_mgv1a000840mg	AT5G61960	AML1, ML1	MEI2-like protein 1	Q64M78.1	Protein MEI2-like 4	F:GO:0003676; F:GO:0003723	F:nucleic acid binding; F:RNA binding
contig00255	gi|700256076|gb|AIU49656.1|	ABH1, partial	AT2G13540	ENS, ABH1, CBP80, ATCBP80	ARM repeat superfamily protein	Q9SIU2.2	Nuclear cap-binding protein subunit 1	F:GO:0000339; C:GO:0005846; P:GO:0045292; P:GO:0051028	F:RNA cap binding; C:nuclear cap binding complex; P:mRNA cis splicing, via spliceosome; P:mRNA transport			RNA transport-ko03013 / Spliceosome-ko03040 / mRNA surveillance pathway-ko03015
contig00256	gi|657970377|ref|XP_008376934.1|	LOW QUALITY PROTEIN: uncharacterized protein LOC103440032	AT5G16680		RING/FYVE/PHD zinc finger superfamily protein	Q9NZW4.2	Dentin sialophosphoprotein
contig00257	gi|359485371|ref|XP_002273873.2|	uncharacterized protein LOC100255678	AT4G28260		" unknown protein; Has 50 Blast hits to 42 proteins in 12 species: Archae - 0; Bacteria - 0; Metazoa - 1; Fungi - 0; Plants - 49; Viruses - 0; Other Eukaryotes - 0 (source: NCBI BLink). "	P57750.1	Phosphoacetylglucosamine mutase
contig00258	gi|404481681|ref|YP_006666109.1|	Sec-independent translocase (mitochondrion)	ATMG00570	ORFX	Sec-independent periplasmic protein translocase	P93312.2	Uncharacterized tatC-like protein ymf16	C:GO:0005739; C:GO:0016021	C:mitochondrion; C:integral component of membrane
contig00259	gi|359483669|ref|XP_002274947.2|	uncharacterized protein LOC100253161	AT2G34680	AIR9	Outer arm dynein light chain 1 protein	F4IIU4.1	187-kDa microtubule-associated protein AIR9
contig00260	gi|225427356|ref|XP_002282657.1|	lon protease homolog peroxisomal	AT5G47040	LON2	lon protease 2	O04979.2	Lon protease homolog 2, peroxisomal	F:GO:0004176; F:GO:0004252; F:GO:0005524; C:GO:0005782; P:GO:0006515; P:GO:0016485; P:GO:0016558	F:ATP-dependent peptidase activity; F:serine-type endopeptidase activity; F:ATP binding; C:peroxisomal matrix; P:protein quality control for misfolded or incompletely synthesized proteins; P:protein processing; P:protein import into peroxisome matrix	EC:3.4.21; EC:3.6.1.3; EC:3.6.1.15	Acting on peptide bonds (peptidases); Adenosinetriphosphatase; Nucleoside-triphosphate phosphatase
contig00261	gi|595966220|ref|XP_007217154.1|	hypothetical protein PRUPE_ppa001511mg	AT4G15090	FAR1	FRS (FAR1 Related Sequences) transcription factor family	Q9SWG3.1	Protein FAR-RED IMPAIRED RESPONSE 1	P:GO:0006355; F:GO:0008270	P:regulation of transcription, DNA-templated; F:zinc ion binding
contig00262	gi|359492532|ref|XP_002283496.2|	pre-mRNA-processing factor 40 homolog B-like	AT1G44910	ATPRP40A, PRP40A	pre-mRNA-processing protein 40A	B6EUA9.1	Pre-mRNA-processing protein 40A					Spliceosome-ko03040
contig00263	gi|359480807|ref|XP_002277575.2|	uncharacterized protein LOC100266406	AT3G50370		" unknown protein; FUNCTIONS IN: molecular_function unknown; INVOLVED IN: biological_process unknown; LOCATED IN: cellular_component unknown; EXPRESSED IN: 26 plant structures; EXPRESSED DURING: 15 growth stages; Has 27734 Blast hits to 16708 proteins in	P08640.2	Flocculation protein FLO11
contig00264	gi|470140324|ref|XP_004305891.1|	heat shock 70 kDa 17-like	AT4G16660		heat shock protein 70 (Hsp 70) family protein	F4JMJ1.1	Heat shock 70 kDa protein 17					Protein processing in endoplasmic reticulum-ko04141
contig00265	gi|147861933|emb|CAN78769.1|	hypothetical protein VITISV_024248	AT1G60140	ATTPS10, TPS10	trehalose phosphate synthase	O80738.1	Probable alpha,alpha-trehalose-phosphate synthase [UDP-forming] 10	F:GO:0003824; P:GO:0005992	F:catalytic activity; P:trehalose biosynthetic process			Metabolic pathways-ko01100 / Starch and sucrose metabolism-ko00500
contig00266	gi|225453042|ref|XP_002265478.1|	cell division cycle 5	AT1G09770	ATCDC5, CDC5, ATMYBCDC5	cell division cycle 5	P92948.2	Cell division cycle 5-like protein					Spliceosome-ko03040
contig00267	gi|661876011|emb|CDP19763.1|	unnamed protein product	AT5G62000	ARF2, ARF1-BP, HSS, ORE14	auxin response factor 2	Q94JM3.2	Auxin response factor 2
contig00268	gi|359478691|ref|XP_002285084.2|	beta-galactosidase 8-like	AT2G28470	BGAL8	beta-galactosidase 8	Q9SCV4.2	Beta-galactosidase 8	F:GO:0004565; C:GO:0005618; C:GO:0005773; P:GO:0005975; F:GO:0030246	F:beta-galactosidase activity; C:cell wall; C:vacuole; P:carbohydrate metabolic process; F:carbohydrate binding	EC:3.2.1.23	Beta-galactosidase
contig00269	gi|359472756|ref|XP_002276261.2|	potassium transporter 11-like	AT2G35060	KUP11	K+ uptake permease 11	O64769.1	Potassium transporter 11
contig00270	gi|720092064|ref|XP_010245613.1|	serine threonine- kinase TOR isoform X2	AT1G50030	TOR	target of rapamycin	Q9FR53.1	Serine/threonine-protein kinase TOR	F:GO:0004674; F:GO:0005524; P:GO:0006468; F:GO:0044877	F:protein serine/threonine kinase activity; F:ATP binding; P:protein phosphorylation; F:macromolecular complex binding	EC:2.7.11	Transferring phosphorus-containing groups
contig00271	gi|225446579|ref|XP_002280094.1|	ketol-acid chloroplastic	AT3G58610		ketol-acid reductoisomerase	Q05758.2	Ketol-acid reductoisomerase, chloroplastic					2-Oxocarboxylic acid metabolism-ko01210 / Biosynthesis of amino acids-ko01230 / Biosynthesis of secondary metabolites-ko01110 / Metabolic pathways-ko01100 / Pantothenate and CoA biosynthesis-ko00770 / Valine, leucine and isoleucine biosynthesis-ko00290
contig00272	gi|255577121|ref|XP_002529444.1|	RNA binding	AT5G55100		SWAP (Suppressor-of-White-APricot)/surp domain-containing protein	Q9U7E0.1	Transcriptional regulator ATRX homolog	F:GO:0003723; P:GO:0006396	F:RNA binding; P:RNA processing
contig00273	gi|661879261|emb|CDP17121.1|	unnamed protein product	AT4G02400		U3 ribonucleoprotein (Utp) family protein	Q04500.1	U3 small nucleolar RNA-associated protein 14	P:GO:0006364; C:GO:0032040	P:rRNA processing; C:small-subunit processome			Ribosome biogenesis in eukaryotes-ko03008
contig00274	gi|186885975|gb|ACC93395.1|	RNA polymerase beta subunit	ATCG00190	RPOB	RNA polymerase subunit beta	Q56P13.2	DNA-directed RNA polymerase subunit beta	F:GO:0003677; F:GO:0003899; P:GO:0006351; C:GO:0009507; F:GO:0032549	F:DNA binding; F:DNA-directed 5'-3' RNA polymerase activity; P:transcription, DNA-templated; C:chloroplast; F:ribonucleoside binding	EC:2.7.7.6	DNA-directed RNA polymerase	Metabolic pathways-ko01100 / Purine metabolism-ko00230 / Pyrimidine metabolism-ko00240 / RNA polymerase-ko03020
contig00275	gi|723697605|ref|XP_010320710.1|	1-phosphatidylinositol-3-phosphate 5-kinase FAB1C	AT1G71010	FAB1C	FORMS APLOID AND BINUCLEATE CELLS 1C	Q9SSJ8.1	Putative 1-phosphatidylinositol-3-phosphate 5-kinase FAB1C	F:GO:0000285; P:GO:0006458; C:GO:0010008; P:GO:0042147; F:GO:0044183; P:GO:0046854; F:GO:0051082; P:GO:0061077	F:1-phosphatidylinositol-3-phosphate 5-kinase activity; P:'de novo' protein folding; C:endosome membrane; P:retrograde transport, endosome to Golgi; F:protein binding involved in protein folding; P:phosphatidylinositol phosphorylation; F:unfolded protein binding; P:chaperone-mediated protein folding	EC:2.7.1.150	1-phosphatidylinositol-3-phosphate 5-kinase	Inositol phosphate metabolism-ko00562 / Phagosome-ko04145 / Phosphatidylinositol signaling system-ko04070
contig00276	gi|359488862|ref|XP_003633834.1|	uncharacterized protein LOC100252575	AT3G48050		" BAH domain ;TFIIS helical bundle-like domain "	Q9P785.1	LisH domain-containing protein C1711.05
contig00277	gi|567907897|ref|XP_006446262.1|	hypothetical protein CICLE_v10017571mg	AT4G19610		" nucleotide binding;nucleic acid binding;RNA binding "	Q6CEW9.1	Multiple RNA-binding domain-containing protein 1	F:GO:0003676	F:nucleic acid binding
contig00278	gi|480359964|gb|AGJ84350.1|	AMP deaminese	AT2G38280	FAC1, ATAMPD	AMP deaminase, putative / myoadenylate deaminase, putative	O80452.2	AMP deaminase	F:GO:0003876; C:GO:0016021; P:GO:0032264	F:AMP deaminase activity; C:integral component of membrane; P:IMP salvage	EC:3.5.4.17; EC:3.5.4.6	Adenosine-phosphate deaminase; AMP deaminase	Biosynthesis of secondary metabolites-ko01110 / Metabolic pathways-ko01100 / Purine metabolism-ko00230
contig00279	gi|661885931|emb|CDP10548.1|	unnamed protein product	AT5G06600	UBP12	ubiquitin-specific protease 12	Q9FPT1.2	Ubiquitin carboxyl-terminal hydrolase 12	P:GO:0006511; P:GO:0016579; F:GO:0036459	P:ubiquitin-dependent protein catabolic process; P:protein deubiquitination; F:thiol-dependent ubiquitinyl hydrolase activity	EC:3.4.19.12	Ubiquitinyl hydrolase 1
contig00280	gi|661876703|emb|CDP19313.1|	unnamed protein product	AT5G17910		" unknown protein; FUNCTIONS IN: molecular_function unknown; INVOLVED IN: biological_process unknown; LOCATED IN: mitochondrion; EXPRESSED IN: 23 plant structures; EXPRESSED DURING: 15 growth stages; BEST Arabidopsis thaliana protein match is: unknown pro	Q9NZW4.2	Dentin sialophosphoprotein
contig00281	gi|255557651|ref|XP_002519855.1|	lipid binding	AT5G45560		Pleckstrin homology (PH) domain-containing protein / lipid-binding START domain-containing protein	Q8VZF6.1	Protein ENHANCED DISEASE RESISTANCE 2-like	F:GO:0008289	F:lipid binding
contig00282	gi|255552337|ref|XP_002517213.1|	chloride channel	AT5G26240	CLC-D, ATCLC-D	chloride channel D	P92943.2	Chloride channel protein CLC-d	F:GO:0005247; C:GO:0016021; P:GO:1902476	F:voltage-gated chloride channel activity; C:integral component of membrane; P:chloride transmembrane transport
contig00283	gi|565364971|ref|XP_006349191.1|	vacuolar sorting-associated 51 homolog	AT4G02030		Vps51/Vps67 family (components of vesicular transport) protein	Q54KG3.1	Vacuolar protein sorting-associated protein 51 homolog
contig00284	gi|568829853|ref|XP_006469230.1|	mediator of RNA polymerase II transcription subunit 23-like isoform X4	AT1G23230		" CONTAINS InterPro DOMAIN/s: Mediator complex subunit Med23 (InterPro:IPR021629); Has 187 Blast hits to 184 proteins in 67 species: Archae - 0; Bacteria - 0; Metazoa - 135; Fungi - 0; Plants - 43; Viruses - 0; Other Eukaryotes - 9 (source: NCBI BLink). "	F4I4P3.1	Mediator of RNA polymerase II transcription subunit 23
contig00285	gi|422898333|dbj|BAM67032.1|	phytochrome a	AT1G09570	PHYA, FHY2, FRE1, HY8	phytochrome A	P33530.1	Phytochrome A1	F:GO:0000155; P:GO:0000160; C:GO:0005622; P:GO:0006355; P:GO:0009584; P:GO:0009585; F:GO:0009881; P:GO:0017006; P:GO:0018298; P:GO:0023014; F:GO:0042803	F:phosphorelay sensor kinase activity; P:phosphorelay signal transduction system; C:intracellular; P:regulation of transcription, DNA-templated; P:detection of visible light; P:red, far-red light phototransduction; F:photoreceptor activity; P:protein-tetrapyrrole linkage; P:protein-chromophore linkage; P:signal transduction by protein phosphorylation; F:protein homodimerization activity	EC:2.7.13.3	Histidine kinase	Circadian rhythm - plant-ko04712
contig00286	gi|596019463|ref|XP_007218923.1|	hypothetical protein PRUPE_ppa001555mg	AT5G13690	CYL1, NAGLU	alpha-N-acetylglucosaminidase family / NAGLU family	Q9FNA3.1	Alpha-N-acetylglucosaminidase					Glycosaminoglycan degradation-ko00531 / Metabolic pathways-ko01100
contig00287	gi|566208212|ref|XP_002322552.2|	hypothetical protein POPTR_0016s02020g	AT2G32240		" FUNCTIONS IN: molecular_function unknown; INVOLVED IN: response to cadmium ion; LOCATED IN: plasma membrane; EXPRESSED IN: 25 plant structures; EXPRESSED DURING: 13 growth stages; CONTAINS InterPro DOMAIN/s: Prefoldin (InterPro:IPR009053); BEST Arabidop	P25386.2	Intracellular protein transport protein USO1	C:GO:0016020; C:GO:0016021	C:membrane; C:integral component of membrane
contig00288	gi|225469870|ref|XP_002269783.1|	endoglucanase 25	AT5G49720	ATGH9A1, TSD1, DEC, KOR, RSW2, IRX2, KOR1, GH9A1	glycosyl hydrolase 9A1	Q38890.1	Endoglucanase 25
contig00289	gi|225442239|ref|XP_002274941.1|	puromycin-sensitive aminopeptidase-like	AT4G33090	APM1, ATAPM1	aminopeptidase M1	Q8VZH2.1	Aminopeptidase M1
contig00290	gi|297735417|emb|CBI17857.3|	unnamed protein product	AT4G30160	VLN4, ATVLN4	villin 4	O65570.1	Villin-4	F:GO:0051015; P:GO:0051017	F:actin filament binding; P:actin filament bundle assembly
contig00291	gi|697169266|ref|XP_009593527.1|	transcription factor GTE4-like	AT1G06230	GTE4	global transcription factor group E4	Q9LNC4.1	Transcription factor GTE4
contig00292	gi|723730275|ref|XP_010326347.1|	pre-mRNA-processing factor 39 isoform X1	AT1G04080	PRP39	Tetratricopeptide repeat (TPR)-like superfamily protein	Q1JPZ7.2	Pre-mRNA-processing factor 39
contig00293	gi|702463308|ref|XP_010028630.1|	V-type proton ATPase subunit a2	AT4G39080	VHA-A3	vacuolar proton ATPase A3	Q8W4S4.1	V-type proton ATPase subunit a3	C:GO:0000220; F:GO:0015078; P:GO:0015991; C:GO:0016021	C:vacuolar proton-transporting V-type ATPase, V0 domain; F:hydrogen ion transmembrane transporter activity; P:ATP hydrolysis coupled proton transport; C:integral component of membrane			Metabolic pathways-ko01100 / Oxidative phosphorylation-ko00190 / Phagosome-ko04145
contig00294	gi|359480844|ref|XP_002276745.2|	uncharacterized protein LOC100252593	AT4G39680		SAP domain-containing protein	Q9UKV3.2	Apoptotic chromatin condensation inducer in the nucleus					RNA transport-ko03013 / Spliceosome-ko03040 / mRNA surveillance pathway-ko03015
contig00295	gi|661882968|emb|CDP13176.1|	unnamed protein product	AT1G60490	ATVPS34, VPS34, PI3K	vacuolar protein sorting 34	P42347.1	Phosphatidylinositol 3-kinase, root isoform	C:GO:0005622; F:GO:0016303; P:GO:0036092; P:GO:0046854; P:GO:0048015	C:intracellular; F:1-phosphatidylinositol-3-kinase activity; P:phosphatidylinositol-3-phosphate biosynthetic process; P:phosphatidylinositol phosphorylation; P:phosphatidylinositol-mediated signaling	EC:2.7.1.137	Phosphatidylinositol 3-kinase	Inositol phosphate metabolism-ko00562 / Metabolic pathways-ko01100 / Phagosome-ko04145 / Phosphatidylinositol signaling system-ko04070 / Regulation of autophagy-ko04140
contig00296	gi|661888499|emb|CDP07826.1|	unnamed protein product	AT5G17680		disease resistance protein (TIR-NBS-LRR class), putative	Q40392.1	TMV resistance protein N
contig00297	gi|195541808|gb|ACF98012.1|	NBS-LRR resistance RGC260	AT3G14470		NB-ARC domain-containing disease resistance protein	Q9LRR4.1	Putative disease resistance RPP13-like protein 1	P:GO:0006952; F:GO:0043531	P:defense response; F:ADP binding
contig00298	gi|225435782|ref|XP_002285741.1|	60S ribosomal L4-1	AT3G09630		Ribosomal protein L4/L1 family	Q0JLC5.1	ABC transporter G family member 36	P:GO:0002181; F:GO:0003723; F:GO:0003735; C:GO:0022625	P:cytoplasmic translation; F:RNA binding; F:structural constituent of ribosome; C:cytosolic large ribosomal subunit			Ribosome-ko03010
contig00299	gi|225442837|ref|XP_002285339.1|	periodic tryptophan 2 homolog	AT1G15440	PWP2, ATPWP2	periodic tryptophan protein 2	P25635.2	Periodic tryptophan protein 2					Ribosome biogenesis in eukaryotes-ko03008
contig00300	gi|565357096|ref|XP_006345385.1|	zinc finger CCCH domain-containing 53-like isoform X2	AT3G51950		Zinc finger (CCCH-type) family protein / RNA recognition motif (RRM)-containing protein	Q0D3J9.1	Zinc finger CCCH domain-containing protein 53
contig00301	gi|643741056|gb|KDP46602.1|	hypothetical protein JCGZ_04536	AT3G20250	APUM5, PUM5	pumilio 5	Q9LJX4.2	Pumilio homolog 5	F:GO:0003723	F:RNA binding
contig00302	gi|661889141|emb|CDP07584.1|	unnamed protein product	AT1G47550	SEC3A	exocyst complex component sec3A	Q9SX85.1	Exocyst complex component SEC3A	C:GO:0000145; P:GO:0006887	C:exocyst; P:exocytosis
contig00303	gi|565350326|ref|XP_006342121.1|	pre-rRNA-processing TSR1 homolog	AT1G42440		" FUNCTIONS IN: molecular_function unknown; INVOLVED IN: ribosome biogenesis; LOCATED IN: nucleus; EXPRESSED IN: 22 plant structures; EXPRESSED DURING: 13 growth stages; CONTAINS InterPro DOMAIN/s: AARP2CN (InterPro:IPR012948), Protein of unknown function	Q5R434.1	Pre-rRNA-processing protein TSR1 homolog	C:GO:0005634; P:GO:0042254	C:nucleus; P:ribosome biogenesis
contig00304	gi|700208468|gb|KGN63564.1|	hypothetical protein Csa_1G004310	AT4G24680	MOS1	modifier of snc1	Q9SB63.2	Protein MODIFIER OF SNC1 1
contig00305	gi|661894024|emb|CDP02465.1|	unnamed protein product	AT5G66900		Disease resistance protein (CC-NBS-LRR class) family	Q9FKZ1.1	Probable disease resistance protein At5g66900	P:GO:0006952; F:GO:0043531	P:defense response; F:ADP binding
contig00306	gi|694444073|ref|XP_009348578.1|	uncharacterized protein LOC103940221	AT5G47490		RGPR-related	Q9FGK9.1	Protein transport protein SEC16A homolog
contig00307	gi|661897833|emb|CDO97800.1|	unnamed protein product	AT3G43240		ARID/BRIGHT DNA-binding domain-containing protein	Q6NQ79.1	AT-rich interactive domain-containing protein 4	F:GO:0003677; C:GO:0005634	F:DNA binding; C:nucleus
contig00308	gi|565379597|ref|XP_006356207.1|	phospholipase D alpha 1-like isoform X1	AT1G52570	PLDALPHA2	phospholipase D alpha 2	P93400.2	Phospholipase D alpha 1	F:GO:0004630; F:GO:0005509; C:GO:0016020; P:GO:0016042; P:GO:0046470; F:GO:0070290	F:phospholipase D activity; F:calcium ion binding; C:membrane; P:lipid catabolic process; P:phosphatidylcholine metabolic process; F:N-acylphosphatidylethanolamine-specific phospholipase D activity	EC:3.1.4.4	Phospholipase D	Biosynthesis of secondary metabolites-ko01110 / Endocytosis-ko04144 / Ether lipid metabolism-ko00565 / Glycerophospholipid metabolism-ko00564 / Metabolic pathways-ko01100
contig00309	gi|394305089|gb|AFN26936.1|	arginine decarboxylase	AT4G34710	ADC2, SPE2, ATADC2	arginine decarboxylase 2	Q43075.1	Arginine decarboxylase	P:GO:0006527; P:GO:0008295; F:GO:0008792	P:arginine catabolic process; P:spermidine biosynthetic process; F:arginine decarboxylase activity	EC:4.1.1.19	Arginine decarboxylase	Arginine and proline metabolism-ko00330 / Metabolic pathways-ko01100
contig00310	gi|359480461|ref|XP_002268207.2|	probable disease resistance At5g66900-like	AT5G66900		Disease resistance protein (CC-NBS-LRR class) family	Q9SZA7.3	Probable disease resistance protein At4g33300	P:GO:0050896	P:response to stimulus
contig00311	gi|147858184|emb|CAN79679.1|	hypothetical protein VITISV_034639	AT1G07810	ECA1, ATECA1, ACA3	ER-type Ca2+-ATPase 1	P92939.2	Calcium-transporting ATPase 1, endoplasmic reticulum-type
contig00312	gi|7385209|gb|AAF61734.1|AF243519_1	AF243519_1catalase 4	AT1G20630	CAT1	catalase 1	P17598.2	Catalase isozyme 1	F:GO:0004601; F:GO:0005488; P:GO:0008152; P:GO:0009987; P:GO:0050896	F:peroxidase activity; F:binding; P:metabolic process; P:cellular process; P:response to stimulus	EC:1.11.1.7	Peroxidase	Biosynthesis of secondary metabolites-ko01110 / Carbon metabolism-ko01200 / Glyoxylate and dicarboxylate metabolism-ko00630 / Peroxisome-ko04146 / Tryptophan metabolism-ko00380
contig00313	gi|698522359|ref|XP_009758000.1|	subtilisin-like protease	AT5G67360	ARA12	Subtilase family protein	O65351.1	Subtilisin-like protease SBT1.7	F:GO:0004252; P:GO:0006508	F:serine-type endopeptidase activity; P:proteolysis	EC:3.4.21	Acting on peptide bonds (peptidases)
contig00314	gi|359496174|ref|XP_002267490.2|	probable ubiquitin-conjugating enzyme E2 24-like	AT2G33770	UBC24, ATUBC24, PHO2	phosphate 2	Q8VY10.1	Probable ubiquitin-conjugating enzyme E2 24	C:GO:0005737; P:GO:0016567; F:GO:0031625; F:GO:0061630	C:cytoplasm; P:protein ubiquitination; F:ubiquitin protein ligase binding; F:ubiquitin protein ligase activity			Ubiquitin mediated proteolysis-ko04120
contig00315	gi|697094134|ref|XP_009599120.1|	chloride channel CLC-c-like	AT5G49890	CLC-C, ATCLC-C	chloride channel C	Q96282.1	Chloride channel protein CLC-c
contig00316	gi|697181639|ref|XP_009599814.1|	dynamin-related 3A-like	AT4G33650	ADL2, DRP3A	dynamin-related protein 3A	Q8S944.2	Dynamin-related protein 3A
contig00317	gi|1171707|sp|P43101.1|NIA_CICIN	NIA_CICIN: Full=Nitrate reductase [NADH] Short=NR	AT1G77760	NIA1, GNR1, NR1	nitrate reductase 1	P43101.1	Nitrate reductase [NADH]	P:GO:0006809; F:GO:0009703; F:GO:0020037; F:GO:0030151; P:GO:0042128; F:GO:0043546; F:GO:0050464; P:GO:0055114	P:nitric oxide biosynthetic process; F:nitrate reductase (NADH) activity; F:heme binding; F:molybdenum ion binding; P:nitrate assimilation; F:molybdopterin cofactor binding; F:nitrate reductase (NADPH) activity; P:oxidation-reduction process	EC:1.7.1.1; EC:1.7.1.3; EC:1.7.99.4	Nitrate reductase (NADH); Nitrate reductase (NADPH); Nitrate reductase	Nitrogen metabolism-ko00910
contig00318	gi|661883894|emb|CDP12452.1|	unnamed protein product	AT4G31540	ATEXO70G1, EXO70G1	exocyst subunit exo70 family protein G1	Q9LZD3.1	Exocyst complex component EXO70A1	C:GO:0000145; P:GO:0006887	C:exocyst; P:exocytosis
contig00319	gi|225441817|ref|XP_002278051.1|	leucine-rich repeat receptor-like tyrosine- kinase At2g41820	AT2G41820		Leucine-rich repeat protein kinase family protein	O22938.1	Leucine-rich repeat receptor-like tyrosine-protein kinase PXC3	F:GO:0004672; F:GO:0005524; P:GO:0006468; C:GO:0016021	F:protein kinase activity; F:ATP binding; P:protein phosphorylation; C:integral component of membrane
contig00320	gi|645249101|ref|XP_008230596.1|	serine threonine- kinase BLUS1	AT5G14720		Protein kinase superfamily protein	Q551H4.1	Serine/threonine-protein kinase fray2
contig00321	gi|225444758|ref|XP_002279372.1|	uncharacterized protein LOC100257610	AT5G35560		DENN (AEX-3) domain-containing protein	Q6NXD8.2	DENN domain-containing protein 5B
contig00322	gi|661879253|emb|CDP17113.1|	unnamed protein product	AT4G02350	SEC15B	exocyst complex component sec15B	F4JHH5.1	Exocyst complex component SEC15B	C:GO:0000145; P:GO:0006904	C:exocyst; P:vesicle docking involved in exocytosis
contig00323	gi|698487572|ref|XP_009790427.1|	DNA repair helicase XPB1	AT5G41370	XPB1, ATXPB1	homolog of xeroderma pigmentosum complementation group B 1	Q38861.3	DNA repair helicase XPB1	F:GO:0003677; F:GO:0004003; F:GO:0005524; P:GO:0006289; P:GO:0006367; P:GO:0032508	F:DNA binding; F:ATP-dependent DNA helicase activity; F:ATP binding; P:nucleotide-excision repair; P:transcription initiation from RNA polymerase II promoter; P:DNA duplex unwinding	EC:3.6.1.3; EC:3.6.1.15	Adenosinetriphosphatase; Nucleoside-triphosphate phosphatase	Basal transcription factors-ko03022 / Nucleotide excision repair-ko03420
contig00324	gi|590668651|ref|XP_007037554.1|	U5 small nuclear ribonucleo helicase isoform 2	AT5G61140		U5 small nuclear ribonucleoprotein helicase	Q9FNQ1.1	DExH-box ATP-dependent RNA helicase DExH14	F:GO:0003676; F:GO:0004386; F:GO:0005524; C:GO:0019013; C:GO:0030529	F:nucleic acid binding; F:helicase activity; F:ATP binding; C:viral nucleocapsid; C:intracellular ribonucleoprotein complex	EC:3.6.1.15	Nucleoside-triphosphate phosphatase
contig00325	gi|156153085|gb|ABU54776.1|	phospholipase D alpha 1 precursor	AT3G15730	PLDALPHA1, PLD	phospholipase D alpha 1	Q41142.1	Phospholipase D alpha 1					Biosynthesis of secondary metabolites-ko01110 / Endocytosis-ko04144 / Ether lipid metabolism-ko00565 / Glycerophospholipid metabolism-ko00564 / Metabolic pathways-ko01100
contig00326	gi|359484460|ref|XP_002273836.2|	conserved oligomeric Golgi complex subunit 3-like	AT1G73430		sec34-like family protein	Q96JB2.3	Conserved oligomeric Golgi complex subunit 3	C:GO:0005801; C:GO:0005829; P:GO:0006886; P:GO:0006891; P:GO:0007030; F:GO:0008565; P:GO:0009860; C:GO:0016020; C:GO:0017119	C:cis-Golgi network; C:cytosol; P:intracellular protein transport; P:intra-Golgi vesicle-mediated transport; P:Golgi organization; F:protein transporter activity; P:pollen tube growth; C:membrane; C:Golgi transport complex
contig00327	gi|590622371|ref|XP_007025032.1|	Teosinte branched isoform				Q93V43.1	Transcription factor TCP2	F:GO:0003677; C:GO:0005634; P:GO:0006351; P:GO:0006355	F:DNA binding; C:nucleus; P:transcription, DNA-templated; P:regulation of transcription, DNA-templated
contig00328	gi|703138561|ref|XP_010106771.1|	C2 domain-containing	AT3G14590	NTMC2TYPE6.2, NTMC2T6.2	Calcium-dependent lipid-binding (CaLB domain) family protein	Q93XX4.2	C2 domain-containing protein At1g53590	C:GO:0016020; C:GO:0016021	C:membrane; C:integral component of membrane
contig00329	gi|359487849|ref|XP_002271755.2|	serine threonine- kinase CTR1-like	AT1G08720	EDR1, ATEDR1	Protein kinase superfamily protein	Q9FPR3.1	Serine/threonine-protein kinase EDR1
contig00330	gi|568880326|ref|XP_006493071.1|	beta-galactosidase 9-like isoform X1	AT2G32810	BGAL9	beta galactosidase 9	Q9SCV3.1	Beta-galactosidase 9
contig00331	gi|89114124|gb|ABD61653.1|	sucrose synthase	AT3G43190	SUS4, ATSUS4	sucrose synthase 4	P49035.1	Sucrose synthase isoform 1	P:GO:0005985; F:GO:0016157	P:sucrose metabolic process; F:sucrose synthase activity	EC:2.4.1.13	Sucrose synthase	Metabolic pathways-ko01100 / Starch and sucrose metabolism-ko00500
contig00332	gi|565387153|ref|XP_006359369.1|	dynamin-related 3A-like	AT4G33650	ADL2, DRP3A	dynamin-related protein 3A	Q8S944.2	Dynamin-related protein 3A
contig00333	gi|225434692|ref|XP_002280732.1|	alpha-glucan H isozyme	AT3G46970	ATPHS2, PHS2	alpha-glucan phosphorylase 2	P32811.1	Alpha-glucan phosphorylase, H isozyme	C:GO:0005737; P:GO:0005980; F:GO:0008184; F:GO:0030170; F:GO:0102250; F:GO:0102499	C:cytoplasm; P:glycogen catabolic process; F:glycogen phosphorylase activity; F:pyridoxal phosphate binding; F:linear malto-oligosaccharide phosphorylase activity; F:SHG alpha-glucan phosphorylase activity	EC:2.4.1.1	Glycogen phosphorylase	Biosynthesis of secondary metabolites-ko01110 / Metabolic pathways-ko01100 / Starch and sucrose metabolism-ko00500
contig00334	gi|595852554|ref|XP_007210336.1|	hypothetical protein PRUPE_ppa002021mg	AT5G07920	DGK1, ATDGK1	diacylglycerol kinase1	Q39017.2	Diacylglycerol kinase 1	F:GO:0003951; F:GO:0004143; F:GO:0005524; C:GO:0005622; P:GO:0007205; C:GO:0016021; P:GO:0016310; P:GO:0035556	F:NAD+ kinase activity; F:diacylglycerol kinase activity; F:ATP binding; C:intracellular; P:protein kinase C-activating G-protein coupled receptor signaling pathway; C:integral component of membrane; P:phosphorylation; P:intracellular signal transduction	EC:2.7.1.23; EC:2.7.1.107	NAD(+) kinase; Diacylglycerol kinase (ATP)	Biosynthesis of secondary metabolites-ko01110 / Glycerolipid metabolism-ko00561 / Glycerophospholipid metabolism-ko00564 / Metabolic pathways-ko01100 / Phosphatidylinositol signaling system-ko04070
contig00335	gi|147820620|emb|CAN67649.1|	hypothetical protein VITISV_005080	AT5G63630		P-loop containing nucleoside triphosphate hydrolases superfamily protein	Q9FFQ1.2	DEAD-box ATP-dependent RNA helicase 31	F:GO:0003676; F:GO:0005524	F:nucleic acid binding; F:ATP binding
contig00336	gi|195621798|gb|ACG32729.1|	hypothetical protein	AT2G20410			Q9SSN0.2	Protein ROOT HAIR DEFECTIVE 3 homolog 1
contig00337	gi|657392476|gb|AES69823.2|	photosystem I P700 chlorophyll A apo A2	ATCG00340	PSAB	Photosystem I, PsaA/PsaB protein	Q332X9.1	Photosystem I P700 chlorophyll a apoprotein A2	C:GO:0009522; P:GO:0015979; C:GO:0016021; F:GO:0046872	C:photosystem I; P:photosynthesis; C:integral component of membrane; F:metal ion binding			Metabolic pathways-ko01100 / Photosynthesis-ko00195
contig00338	gi|604334724|gb|EYU38796.1|	hypothetical protein MIMGU_mgv1a001101mg	AT4G24190	SHD, HSP90.7, AtHsp90.7, AtHsp90-7	Chaperone protein htpG family protein	P35016.1	Endoplasmin homolog	F:GO:0005524; P:GO:0006457; P:GO:0006950; F:GO:0051082	F:ATP binding; P:protein folding; P:response to stress; F:unfolded protein binding			Plant-pathogen interaction-ko04626 / Protein processing in endoplasmic reticulum-ko04141
contig00339	gi|297735002|emb|CBI17364.3|	unnamed protein product	AT4G10770	ATOPT7, OPT7	oligopeptide transporter 7	O82485.1	Oligopeptide transporter 7
contig00340	gi|697150213|ref|XP_009629313.1|	uncharacterized protein LOC104119497	AT3G58110		" unknown protein; FUNCTIONS IN: molecular_function unknown; INVOLVED IN: biological_process unknown; LOCATED IN: cellular_component unknown; EXPRESSED IN: cultured cell; BEST Arabidopsis thaliana protein match is: unknown protein (TAIR:AT2G42370.1); Has	Q75JC9.1	Uncharacterized protein DDB_G0271670
contig00341	gi|302143846|emb|CBI22707.3|	unnamed protein product	AT5G23890		" LOCATED IN: mitochondrion, chloroplast thylakoid membrane, chloroplast, plastid, chloroplast envelope; EXPRESSED IN: 24 plant structures; EXPRESSED DURING: 14 growth stages; CONTAINS InterPro DOMAIN/s: S-layer homology domain (InterPro:IPR001119); BEST	Q4L9P0.1	Serine-rich adhesin for platelets
contig00342	gi|661879612|emb|CDP16685.1|	unnamed protein product	AT3G27170	CLC-B, ATCLC-B	chloride channel B	P92942.1	Chloride channel protein CLC-b
contig00343	gi|697121213|ref|XP_009614577.1|	probable methionine--tRNA ligase	AT4G13780		methionine--tRNA ligase, putative / methionyl-tRNA synthetase, putative / MetRS, putative	Q9ZTS1.2	Probable methionine--tRNA ligase					Aminoacyl-tRNA biosynthesis-ko00970 / Selenocompound metabolism-ko00450
contig00344			AT5G61330
contig00345	gi|698513705|ref|XP_009801784.1|	MORPHEUS MOLECULE family protein	AT2G32800	AP4.3A	protein kinase family protein	O48837.2	Receptor like protein kinase S.2	F:GO:0000166; F:GO:0004672; P:GO:0016310	F:nucleotide binding; F:protein kinase activity; P:phosphorylation
contig00346	gi|572938523|gb|AHF58596.1|	3' exoribonuclease, putative	AT3G55610	P5CS2	delta 1-pyrroline-5-carboxylate synthase 2	O04015.1	Delta-1-pyrroline-5-carboxylate synthase	F:GO:0004349; F:GO:0004350; F:GO:0005524; C:GO:0005737; P:GO:0016310; P:GO:0055114; P:GO:0055129	F:glutamate 5-kinase activity; F:glutamate-5-semialdehyde dehydrogenase activity; F:ATP binding; C:cytoplasm; P:phosphorylation; P:oxidation-reduction process; P:L-proline biosynthetic process	EC:1.2.1.41; EC:2.7.2.11	Glutamate-5-semialdehyde dehydrogenase; Glutamate 5-kinase	Arginine and proline metabolism-ko00330 / Biosynthesis of amino acids-ko01230 / Biosynthesis of secondary metabolites-ko01110 / Metabolic pathways-ko01100
contig00347	gi|703153589|ref|XP_010110719.1|	Pumilio-5-like protein	AT3G20250	APUM5, PUM5	pumilio 5	Q9LJX4.2	Pumilio homolog 5	F:GO:0003723	F:RNA binding
contig00348	gi|659113650|ref|XP_008456686.1|	exocyst complex component SEC6	AT1G71820	SEC6	SEC6	Q94AI6.1	Exocyst complex component SEC6	C:GO:0000145; P:GO:0006887	C:exocyst; P:exocytosis
contig00349	gi|255555629|ref|XP_002518850.1|	hypothetical protein RCOM_1311830	AT4G23980	ARF9	auxin response factor 9	Q9XED8.1	Auxin response factor 9	P:GO:0009725; P:GO:0050794	P:response to hormone; P:regulation of cellular process
contig00350	gi|661894776|emb|CDP01775.1|	unnamed protein product	AT2G17520	IRE1A, ATIRE1-2, IRE1-2	Endoribonuclease/protein kinase IRE1-like	Q9C5S2.1	Serine/threonine-protein kinase/endoribonuclease IRE1a	P:GO:0006807; P:GO:0043170; P:GO:0044237; P:GO:0044238	P:nitrogen compound metabolic process; P:macromolecule metabolic process; P:cellular metabolic process; P:primary metabolic process			Protein processing in endoplasmic reticulum-ko04141
contig00351	gi|565364502|ref|XP_006348963.1|	vacuolar sorting-associated 16 homolog	AT2G38020	VCL1, MAN, EMB258	vacuoleless1 (VCL1)	Q93VQ0.1	Protein VACUOLELESS1
contig00352	gi|604302553|gb|EYU22111.1|	hypothetical protein MIMGU_mgv1a000730mg	AT5G22010	AtRFC1, RFC1	replication factor C1	Q9C587.1	Replication factor C subunit 1	F:GO:0000166; F:GO:0003677; P:GO:0006259; C:GO:0043229	F:nucleotide binding; F:DNA binding; P:DNA metabolic process; C:intracellular organelle			DNA replication-ko03030 / Mismatch repair-ko03430 / Nucleotide excision repair-ko03420
contig00353	gi|661874302|emb|CDP20651.1|	unnamed protein product	AT2G21410	VHA-A2	vacuolar proton ATPase A2	Q9SJT7.1	V-type proton ATPase subunit a2	C:GO:0000220; F:GO:0015078; P:GO:0015991; C:GO:0016021	C:vacuolar proton-transporting V-type ATPase, V0 domain; F:hydrogen ion transmembrane transporter activity; P:ATP hydrolysis coupled proton transport; C:integral component of membrane			Metabolic pathways-ko01100 / Oxidative phosphorylation-ko00190 / Phagosome-ko04145
contig00354	gi|719994699|ref|XP_010254256.1|	pleiotropic drug resistance 1-like	AT1G15520	PDR12, ATPDR12, ABCG40, ATABCG40	pleiotropic drug resistance 12	O81016.1	ABC transporter G family member 32	F:GO:0005524; C:GO:0016021; F:GO:0016887	F:ATP binding; C:integral component of membrane; F:ATPase activity	EC:3.6.1.3; EC:3.6.1.15	Adenosinetriphosphatase; Nucleoside-triphosphate phosphatase
contig00355	gi|661897670|emb|CDO99382.1|	unnamed protein product	AT3G23980	BLI, KOS1	BLISTER	Q54IK9.1	Protein hook homolog
contig00356	gi|697113010|ref|XP_009610385.1|	cell division control 45 homolog	AT3G25100	CDC45	cell division cycle 45	Q55GA4.1	Cell division control protein 45 homolog
contig00357	gi|255575756|ref|XP_002528777.1|	ATP binding	AT1G53440		Leucine-rich repeat transmembrane protein kinase	Q9ASQ6.3	Probable LRR receptor-like serine/threonine-protein kinase At1g29720	F:GO:0003824	F:catalytic activity
contig00358	gi|470137394|ref|XP_004304451.1|	cell division cycle 48 homolog	AT3G53230		ATPase, AAA-type, CDC48 protein	P54774.1	Cell division cycle protein 48 homolog					Protein processing in endoplasmic reticulum-ko04141
contig00359	gi|225440702|ref|XP_002274939.1|	uncharacterized protein LOC100242503	AT5G06350		ARM repeat superfamily protein	Q5RDK1.1	Testis-expressed protein 10
contig00360	gi|225438855|ref|XP_002278713.1|	probable receptor kinase At5g24010	AT2G23200		Protein kinase superfamily protein	O22187.1	Probable receptor-like protein kinase At2g23200	F:GO:0004672; F:GO:0005524; P:GO:0006468; C:GO:0016020; C:GO:0016021	F:protein kinase activity; F:ATP binding; P:protein phosphorylation; C:membrane; C:integral component of membrane
contig00361	gi|359479018|ref|XP_002284615.2|	125 kDa kinesin-related	AT3G45850		P-loop containing nucleoside triphosphate hydrolases superfamily protein	Q9LZU5.1	Kinesin-like protein KIN-5D
contig00362	gi|719984487|ref|XP_010251088.1|	copper amine oxidase 1-like isoform X1	AT2G42490		Copper amine oxidase family protein	Q07121.1	Primary amine oxidase	F:GO:0005507; F:GO:0008131; P:GO:0009308; F:GO:0048038; P:GO:0055114	F:copper ion binding; F:primary amine oxidase activity; P:amine metabolic process; F:quinone binding; P:oxidation-reduction process	EC:1.4.3.21	Primary-amine oxidase	Biosynthesis of secondary metabolites-ko01110 / Glycine, serine and threonine metabolism-ko00260 / Isoquinoline alkaloid biosynthesis-ko00950 / Metabolic pathways-ko01100 / Phenylalanine metabolism-ko00360 / Tropane, piperidine and pyridine alkaloid biosynthesis-ko00960 / Tyrosine metabolism-ko00350 / beta-Alanine metabolism-ko00410
contig00363	gi|697165472|ref|XP_009591539.1|	DEAD-box ATP-dependent RNA helicase 28	AT4G16630		DEA(D/H)-box RNA helicase family protein	Q9ZRZ8.1	DEAD-box ATP-dependent RNA helicase 28
contig00364	gi|225426379|ref|XP_002271860.1|	probable LRR receptor-like serine threonine- kinase At1g63430 isoform 2	AT1G63430		Leucine-rich repeat protein kinase family protein	C0LGH8.1	Probable LRR receptor-like serine/threonine-protein kinase At1g63430	F:GO:0004672; F:GO:0005524; P:GO:0006468; C:GO:0016021	F:protein kinase activity; F:ATP binding; P:protein phosphorylation; C:integral component of membrane
contig00365	gi|37932619|gb|AAP72961.1|	putative ankyrin-like protein	AT1G29470		S-adenosyl-L-methionine-dependent methyltransferases superfamily protein	Q6NPR7.1	Probable methyltransferase PMT24	F:GO:0008168; C:GO:0016021; P:GO:0032259	F:methyltransferase activity; C:integral component of membrane; P:methylation
contig00366	gi|225461914|ref|XP_002265484.1|	threonyl-tRNA mitochondrial-like	AT5G26830		Threonyl-tRNA synthetase	O04630.3	Threonine--tRNA ligase, mitochondrial 1					Aminoacyl-tRNA biosynthesis-ko00970
contig00367	gi|703067398|ref|XP_010087958.1|	U-box domain-containing 33	AT2G45910		U-box domain-containing protein kinase family protein	Q8GUH1.2	U-box domain-containing protein 33	F:GO:0004672; F:GO:0004842; F:GO:0005524; P:GO:0006468; P:GO:0016567	F:protein kinase activity; F:ubiquitin-protein transferase activity; F:ATP binding; P:protein phosphorylation; P:protein ubiquitination
contig00368	gi|359477374|ref|XP_002284013.2|	acylamino-acid-releasing enzyme-like isoform 1	AT4G14570		acylaminoacyl-peptidase-related	Q0IXP9.1	Acylamino-acid-releasing enzyme 1	F:GO:0004252; P:GO:0006508	F:serine-type endopeptidase activity; P:proteolysis	EC:3.4.21	Acting on peptide bonds (peptidases)
contig00369	gi|359491054|ref|XP_002279401.2|	transcription factor GTE10-like	AT5G63320	NPX1	nuclear protein X1	Q9FGW9.2	Transcription factor GTE10
contig00370	gi|225438527|ref|XP_002279361.1|	UPF0202 At1g10490	AT3G57940		" Domain of unknown function (DUF1726) ;Putative ATPase (DUF699) "	Q9M2Q4.2	RNA cytidine acetyltransferase 2	F:GO:0000049; P:GO:0002101; F:GO:0005524; C:GO:0005730; C:GO:0030686; P:GO:0051391; F:GO:0051392; P:GO:1904812; F:GO:1990883	F:tRNA binding; P:tRNA wobble cytosine modification; F:ATP binding; C:nucleolus; C:90S preribosome; P:tRNA acetylation; F:tRNA N-acetyltransferase activity; P:rRNA acetylation involved in maturation of SSU-rRNA; F:rRNA cytidine N-acetyltransferase activity			Ribosome biogenesis in eukaryotes-ko03008
contig00371	gi|225435334|ref|XP_002282437.1|	auxin response factor 18-like	AT2G28350	ARF10	auxin response factor 10	Q653H7.1	Auxin response factor 18
contig00372	gi|33341112|gb|AAQ15122.1|AF350321_1	AF350321_1 ethylene receptor ETR1	AT1G66340	ETR1, EIN1, ETR, AtETR1	Signal transduction histidine kinase, hybrid-type, ethylene sensor	Q9XH57.1	Ethylene receptor 2					Plant hormone signal transduction-ko04075
contig00373	gi|604342897|gb|EYU41921.1|	hypothetical protein MIMGU_mgv1a001363mg	AT2G38280	FAC1, ATAMPD	AMP deaminase, putative / myoadenylate deaminase, putative	O80452.2	AMP deaminase	F:GO:0003876; C:GO:0016021; P:GO:0032264	F:AMP deaminase activity; C:integral component of membrane; P:IMP salvage	EC:3.5.4.17; EC:3.5.4.6	Adenosine-phosphate deaminase; AMP deaminase	Biosynthesis of secondary metabolites-ko01110 / Metabolic pathways-ko01100 / Purine metabolism-ko00230
contig00374	gi|661897610|emb|CDO99322.1|	unnamed protein product	AT4G13430	IIL1, ATLEUC1	isopropyl malate isomerase large subunit 1	Q94AR8.1	3-isopropylmalate dehydratase large subunit, chloroplastic	F:GO:0003861; P:GO:0008652; F:GO:0051539	F:3-isopropylmalate dehydratase activity; P:cellular amino acid biosynthetic process; F:4 iron, 4 sulfur cluster binding	EC:4.2.1.33	3-isopropylmalate dehydratase	2-Oxocarboxylic acid metabolism-ko01210 / Biosynthesis of amino acids-ko01230 / Biosynthesis of secondary metabolites-ko01110 / C5-Branched dibasic acid metabolism-ko00660 / Metabolic pathways-ko01100 / Valine, leucine and isoleucine biosynthesis-ko00290
contig00375	gi|359485756|ref|XP_002270014.2|	endoplasmin homolog	AT3G07770	Hsp89.1, AtHsp90.6, AtHsp90-6	HEAT SHOCK PROTEIN 89.1	F4JFN3.1	Heat shock protein 90-6, mitochondrial					Plant-pathogen interaction-ko04626 / Protein processing in endoplasmic reticulum-ko04141
contig00376	gi|112430753|gb|ABI18155.1|	plastid 3-keto-acyl-ACP synthase II	AT1G74960	FAB1, KAS2	fatty acid biosynthesis 1	Q9C9P4.1	3-oxoacyl-[acyl-carrier-protein] synthase II, chloroplastic	P:GO:0006633; F:GO:0016747	P:fatty acid biosynthetic process; F:transferase activity, transferring acyl groups other than amino-acyl groups			Biotin metabolism-ko00780 / Fatty acid biosynthesis-ko00061 / Fatty acid metabolism-ko01212 / Metabolic pathways-ko01100
contig00377	gi|698434924|ref|XP_009799667.1|	uncharacterized protein LOC104245709	AT4G00440		Protein of unknown function (DUF3741)	Q54G05.1	Putative leucine-rich repeat-containing protein DDB_G0290503
contig00378	gi|225429582|ref|XP_002280239.1|	puromycin-sensitive aminopeptidase	AT4G33090	APM1, ATAPM1	aminopeptidase M1	Q8VZH2.1	Aminopeptidase M1
contig00379	gi|661893806|emb|CDP02247.1|	unnamed protein product	AT5G15270		RNA-binding KH domain-containing protein	P58223.1	KH domain-containing protein At4g18375	F:GO:0003723	F:RNA binding
contig00380	gi|697159562|ref|XP_009588542.1|	STE20 SPS1-related proline-alanine-rich kinase isoform X2	AT4G10730		Protein kinase superfamily protein	Q551H4.1	Serine/threonine-protein kinase fray2
contig00381	gi|565371453|ref|XP_006352318.1|	sister chromatid cohesion PDS5 homolog B-like isoform X1	AT5G47690		binding	Q5F3U9.3	Sister chromatid cohesion protein PDS5 homolog B
contig00382	gi|567870883|ref|XP_006428063.1|	uncharacterized aarF domain-containing kinase chloroplastic-like	AT5G64940	ATATH13, ATH13	ABC2 homolog 13	P73627.1	Uncharacterized protein sll1770	C:GO:0016021	C:integral component of membrane
contig00383	gi|697119068|ref|XP_009613479.1|	subtilisin-like protease	AT3G14067		Subtilase family protein	Q9LVJ1.1	Subtilisin-like protease SBT1.4
contig00384	gi|224075164|ref|XP_002304569.1|	carbon-nitrogen hydrolase family	AT1G55090		carbon-nitrogen hydrolase family protein	Q9C723.1	Glutamine-dependent NAD(+) synthetase	F:GO:0003952; F:GO:0004359; F:GO:0005524; C:GO:0005737; P:GO:0009435	F:NAD+ synthase (glutamine-hydrolyzing) activity; F:glutaminase activity; F:ATP binding; C:cytoplasm; P:NAD biosynthetic process	EC:3.5.1.2; EC:6.3.5.1	Glutaminase; NAD(+) synthase (glutamine-hydrolyzing)	Metabolic pathways-ko01100 / Nicotinate and nicotinamide metabolism-ko00760
contig00385	gi|224144210|ref|XP_002325221.1|	hypothetical protein POPTR_0018s13070g	AT5G25350	EBF2	EIN3-binding F box protein 2	Q708Y0.1	EIN3-binding F-box protein 2					Plant hormone signal transduction-ko04075
contig00386	gi|661894810|emb|CDP01809.1|	unnamed protein product	AT5G66030	ATGRIP, GRIP	Golgi-localized GRIP domain-containing protein	Q8S2T0.2	Protein GRIP
contig00387	gi|675895207|ref|YP_009049681.1|	hypothetical protein (mitochondrion)	ATMG00060	NAD5C, NAD5.3, NAD5	NADH dehydrogenase subunit 5C	P18260.1	ATP synthase subunit alpha, mitochondrial	C:GO:0005739	C:mitochondrion			Metabolic pathways-ko01100 / Oxidative phosphorylation-ko00190
contig00388	gi|255561807|ref|XP_002521913.1|	PLE, putative	AT2G01910	ATMAP65-6, MAP65-6	Microtubule associated protein (MAP65/ASE1) family protein	Q9SIS3.1	65-kDa microtubule-associated protein 6	P:GO:0000226; P:GO:0000910; F:GO:0008017	P:microtubule cytoskeleton organization; P:cytokinesis; F:microtubule binding
contig00389	gi|470120596|ref|XP_004296385.1|	phosphate transporter PHO1-like	AT3G23430	PHO1, ATPHO1	phosphate 1	Q8S403.1	Phosphate transporter PHO1
contig00390	gi|661891492|emb|CDP05374.1|	unnamed protein product	AT3G06530		ARM repeat superfamily protein	Q9C8Z4.3	Uncharacterized protein At3g06530					Ribosome biogenesis in eukaryotes-ko03008
contig00391	gi|359485142|ref|XP_002279792.2|	MEI2-like 2-like	AT1G29400	AML5, ML5	MEI2-like protein 5	Q6ZI17.1	Protein MEI2-like 2
contig00392	gi|296083403|emb|CBI23358.3|	unnamed protein product	AT1G65580	FRA3	Endonuclease/exonuclease/phosphatase family protein	Q84W55.2	Type II inositol polyphosphate 5-phosphatase 15
contig00393	gi|661893442|emb|CDP03251.1|	unnamed protein product	AT5G25930		Protein kinase family protein with leucine-rich repeat domain	Q9SGP2.1	Receptor-like protein kinase HSL1	F:GO:0016301	F:kinase activity
contig00394	gi|302143104|emb|CBI20399.3|	unnamed protein product	AT3G20630	UBP14, TTN6, ATUBP14, PER1	ubiquitin-specific protease 14	Q8L6Y1.1	Ubiquitin carboxyl-terminal hydrolase 14
contig00395	gi|225451403|ref|XP_002266770.1|	WD repeat-containing 75	AT2G18900		Transducin/WD40 repeat-like superfamily protein	Q7ZVR1.2	WD repeat-containing protein 75					Ribosome biogenesis in eukaryotes-ko03008
contig00396	gi|225435754|ref|XP_002285720.1|	importin-5	AT5G19820	emb2734	ARM repeat superfamily protein	Q8BKC5.3	Importin-5
contig00397	gi|555947682|gb|AGZ20104.1|	copper methylamine oxidase	AT2G42490		Copper amine oxidase family protein	Q07121.1	Primary amine oxidase	F:GO:0005507; F:GO:0008131; P:GO:0009308; F:GO:0048038; P:GO:0055114	F:copper ion binding; F:primary amine oxidase activity; P:amine metabolic process; F:quinone binding; P:oxidation-reduction process	EC:1.4.3.21	Primary-amine oxidase	Biosynthesis of secondary metabolites-ko01110 / Glycine, serine and threonine metabolism-ko00260 / Isoquinoline alkaloid biosynthesis-ko00950 / Metabolic pathways-ko01100 / Phenylalanine metabolism-ko00360 / Tropane, piperidine and pyridine alkaloid biosynthesis-ko00960 / Tyrosine metabolism-ko00350 / beta-Alanine metabolism-ko00410
contig00398	gi|703122283|ref|XP_010102539.1|	hypothetical protein L484_018010	AT3G57520	AtSIP2, SIP2	seed imbibition 2	Q94A08.2	Probable galactinol--sucrose galactosyltransferase 2	F:GO:0003824	F:catalytic activity			Galactose metabolism-ko00052
contig00399	gi|565356028|ref|XP_006344876.1|	uncharacterized protein LOC102590974 isoform X1	AT1G50620		RING/FYVE/PHD zinc finger superfamily protein	Q5PNS0.1	PHD finger protein At3g20280
contig00400	gi|225432064|ref|XP_002273922.1|	nuclear export mediator factor Nemf-like	AT5G49930	emb1441	zinc knuckle (CCHC-type) family protein	Q8CCP0.2	Nuclear export mediator factor Nemf
contig00401	gi|567897188|ref|XP_006441082.1|	hypothetical protein CICLE_v10018947mg	AT5G24260		prolyl oligopeptidase family protein	Q6F3I7.1	Dipeptidyl aminopeptidase 4	P:GO:0006508; F:GO:0008236	P:proteolysis; F:serine-type peptidase activity
contig00402	gi|719994374|ref|XP_010254158.1|	trihelix transcription factor ASIL2	AT3G24490		Alcohol dehydrogenase transcription factor Myb/SANT-like family protein	P37218.1	Histone H1
contig00403	gi|590567715|ref|XP_007010594.1|	Aminophospholipid ATPase isoform 1	AT5G04930	ALA1	aminophospholipid ATPase 1	P98204.1	Phospholipid-transporting ATPase 1	F:GO:0000287; F:GO:0004012; F:GO:0005524; C:GO:0005886; C:GO:0016021; P:GO:0045332	F:magnesium ion binding; F:phospholipid-translocating ATPase activity; F:ATP binding; C:plasma membrane; C:integral component of membrane; P:phospholipid translocation	EC:3.6.1.3; EC:3.6.3.1; EC:3.6.1.15	Adenosinetriphosphatase; Phospholipid-translocating ATPase; Nucleoside-triphosphate phosphatase
contig00404	gi|225438984|ref|XP_002284345.1|	BTB POZ domain-containing NPY2-like	AT4G37590	NPY5	Phototropic-responsive NPH3 family protein	Q9FN09.1	BTB/POZ domain-containing protein NPY3
contig00405	gi|590631360|ref|XP_007027541.1|	isoform 1	AT1G03910		" EXPRESSED IN: 25 plant structures; EXPRESSED DURING: 13 growth stages; CONTAINS InterPro DOMAIN/s: Cactin protein, cactus-binding domain, C-terminal (InterPro:IPR019134), Cactin, central region (InterPro:IPR018816); BEST Arabidopsis thaliana protein mat	F4I2J8.1	Cactin
contig00406	gi|225435646|ref|XP_002283346.1|	uncharacterized protein LOC100263956	AT3G13670		Protein kinase family protein	Q852L0.1	Casein kinase 1-like protein HD16	F:GO:0004674; F:GO:0005524; C:GO:0005634; C:GO:0005737; P:GO:0008360; P:GO:0018105	F:protein serine/threonine kinase activity; F:ATP binding; C:nucleus; C:cytoplasm; P:regulation of cell shape; P:peptidyl-serine phosphorylation	EC:2.7.11	Transferring phosphorus-containing groups
contig00407	gi|590597920|ref|XP_007018750.1|	S-adenosyl-L-methionine-dependent methyltransferases superfamily isoform 1	AT1G78240	TSD2, QUA2, OSU1	S-adenosyl-L-methionine-dependent methyltransferases superfamily protein	Q9C9Q8.2	Probable pectin methyltransferase QUA2	C:GO:0005768; C:GO:0005802; F:GO:0008168; P:GO:0009735; P:GO:0010289; C:GO:0016021; P:GO:0032259; P:GO:0048364; P:GO:0048367	C:endosome; C:trans-Golgi network; F:methyltransferase activity; P:response to cytokinin; P:homogalacturonan biosynthetic process; C:integral component of membrane; P:methylation; P:root development; P:shoot system development
contig00408	gi|703152315|ref|XP_010110371.1|	CBL-interacting serine threonine- kinase 6	AT4G30960	CIPK6, SIP3, SNRK3.14, ATCIPK6	SOS3-interacting protein 3	O65554.1	CBL-interacting serine/threonine-protein kinase 6	F:GO:0004674; F:GO:0005524; P:GO:0006468; P:GO:0007165	F:protein serine/threonine kinase activity; F:ATP binding; P:protein phosphorylation; P:signal transduction	EC:2.7.11	Transferring phosphorus-containing groups
contig00409	gi|645215185|ref|XP_008221460.1|	uncharacterized protein LOC103321408 isoform X1	AT3G13460	ECT2	evolutionarily conserved C-terminal region 2	Q91YT7.1	YTH domain-containing family protein 2
contig00410	gi|720056939|ref|XP_010273831.1|	subtilisin-like protease	AT3G14240		Subtilase family protein	Q9LUM3.1	Subtilisin-like protease SBT1.5	F:GO:0004252; P:GO:0006508	F:serine-type endopeptidase activity; P:proteolysis	EC:3.4.21	Acting on peptide bonds (peptidases)
contig00411	gi|697191906|ref|XP_009605022.1|	phospholipase A-2-activating	AT3G18860		transducin family protein / WD-40 repeat family protein	P27612.4	Phospholipase A-2-activating protein					Protein processing in endoplasmic reticulum-ko04141
contig00412	gi|703139540|ref|XP_010107006.1|	Digalactosyldiacylglycerol synthase 1	AT3G11670	DGD1	UDP-Glycosyltransferase superfamily protein	Q6DW74.1	Digalactosyldiacylglycerol synthase 1, chloroplastic					Glycerolipid metabolism-ko00561 / Metabolic pathways-ko01100
contig00413	gi|255552447|ref|XP_002517267.1|	nitrate transporter, putative	AT1G68570		Major facilitator superfamily protein	Q9SX20.1	Protein NRT1/ PTR FAMILY 3.1	C:GO:0016021; F:GO:0022857; P:GO:0055085	C:integral component of membrane; F:transmembrane transporter activity; P:transmembrane transport
contig00414	gi|697149873|ref|XP_009629145.1|	chaperone chloroplastic isoform X4	AT5G51070	ERD1, CLPD, SAG15	Clp ATPase	P42762.1	Chaperone protein ClpD, chloroplastic
contig00415	gi|572938523|gb|AHF58596.1|	delta 1-pyrroline-5-carboxylate synthetase 2	AT2G39800	P5CS1, ATP5CS	delta1-pyrroline-5-carboxylate synthase 1	O04015.1	Delta-1-pyrroline-5-carboxylate synthase	F:GO:0004349; F:GO:0004350; F:GO:0005524; C:GO:0005737; P:GO:0016310; P:GO:0055114; P:GO:0055129	F:glutamate 5-kinase activity; F:glutamate-5-semialdehyde dehydrogenase activity; F:ATP binding; C:cytoplasm; P:phosphorylation; P:oxidation-reduction process; P:L-proline biosynthetic process	EC:1.2.1.41; EC:2.7.2.11	Glutamate-5-semialdehyde dehydrogenase; Glutamate 5-kinase	Arginine and proline metabolism-ko00330 / Biosynthesis of amino acids-ko01230 / Biosynthesis of secondary metabolites-ko01110 / Metabolic pathways-ko01100
contig00416	gi|449476522|ref|XP_004154760.1|	receptor kinase FERONIA-like	AT3G04690	ANX1	Malectin/receptor-like protein kinase family protein	Q9SR05.1	Receptor-like protein kinase ANXUR1
contig00417	gi|697099265|ref|XP_009630932.1|	ion channel DMI1-like isoform X1	AT5G49960		" unknown protein; CONTAINS InterPro DOMAIN/s: Protein of unknown function DUF1012 (InterPro:IPR010420); BEST Arabidopsis thaliana protein match is: Protein of unknown function (DUF1012) (TAIR:AT5G02940.1); Has 1807 Blast hits to 1807 proteins in 277 spec	Q5H8A5.1	Ion channel POLLUX
contig00418	gi|359477212|ref|XP_002273166.2|	uncharacterized protein LOC100258488	AT4G16180		" unknown protein; FUNCTIONS IN: molecular_function unknown; INVOLVED IN: biological_process unknown; LOCATED IN: plasma membrane; BEST Arabidopsis thaliana protein match is: unknown protein (TAIR:AT3G28720.1); Has 5 Blast hits to 5 proteins in 3 species:			C:GO:0016021	C:integral component of membrane
contig00419	gi|697145268|ref|XP_009626763.1|	vesicle-fusing ATPase	AT4G04910	NSF	AAA-type ATPase family protein	Q9M0Y8.2	Vesicle-fusing ATPase
contig00420	gi|565372455|ref|XP_006352809.1|	cullin-1-like	AT4G02570.3	ATCUL1, CUL1, AXR6	cullin 1	Q94AH6.1	Cullin-1					Protein processing in endoplasmic reticulum-ko04141 / Ubiquitin mediated proteolysis-ko04120
contig00421	gi|604302715|gb|EYU22272.1|	hypothetical protein MIMGU_mgv1a000545mg	AT1G48410	AGO1	Stabilizer of iron transporter SufD / Polynucleotidyl transferase	Q7XSA2.3	Protein argonaute 1B	F:GO:0003676; P:GO:0031047	F:nucleic acid binding; P:gene silencing by RNA
contig00422	gi|665907579|ref|WP_031273631.1|	hypothetical protein, partial				Q96MU7.3	YTH domain-containing protein 1
contig00423	gi|568838934|ref|XP_006473453.1|	uncharacterized protein LOC102621178	AT5G42620		" metalloendopeptidases;zinc ion binding "	Q29AK2.1	Leishmanolysin-like peptidase
contig00424	gi|697168573|ref|XP_009593174.1|	subtilisin-like protease	AT4G34980	SLP2	subtilisin-like serine protease 2	O49607.1	Subtilisin-like protease SBT1.6
contig00425	gi|698510084|ref|XP_009800228.1|	transport SEC23	AT2G21630		Sec23/Sec24 protein transport family protein	A4R1J7.1	Protein transport protein SEC23	C:GO:0000139; P:GO:0006886; F:GO:0008270; C:GO:0030127; P:GO:0090114	C:Golgi membrane; P:intracellular protein transport; F:zinc ion binding; C:COPII vesicle coat; P:COPII-coated vesicle budding			Protein processing in endoplasmic reticulum-ko04141
contig00426	gi|296086607|emb|CBI32242.3|	unnamed protein product	AT1G02990.3		" FUNCTIONS IN: molecular_function unknown; INVOLVED IN: biological_process unknown; LOCATED IN: cellular_component unknown; BEST Arabidopsis thaliana protein match is: CW-type Zinc Finger (TAIR:AT3G62900.1). "	C6KTD2.1	Putative histone-lysine N-methyltransferase 1
contig00427	gi|604316746|gb|EYU28938.1|	hypothetical protein MIMGU_mgv1a000398mg	AT1G68710		ATPase E1-E2 type family protein / haloacid dehalogenase-like hydrolase family protein	Q9SX33.1	Putative phospholipid-transporting ATPase 9	F:GO:0000287; F:GO:0004012; F:GO:0005524; C:GO:0016021; P:GO:0045332	F:magnesium ion binding; F:phospholipid-translocating ATPase activity; F:ATP binding; C:integral component of membrane; P:phospholipid translocation	EC:3.6.1.3; EC:3.6.3.1; EC:3.6.1.15	Adenosinetriphosphatase; Phospholipid-translocating ATPase; Nucleoside-triphosphate phosphatase
contig00428	gi|590689746|ref|XP_007043314.1|	P-loop containing nucleoside triphosphate hydrolases superfamily isoform 2	AT3G19740		P-loop containing nucleoside triphosphate hydrolases superfamily protein	Q6NW58.2	Spastin	F:GO:0005524; F:GO:0016787	F:ATP binding; F:hydrolase activity
contig00429	gi|565362193|ref|XP_006347835.1|	translation initiation factor eIF-2B subunit epsilon-like	AT2G34970		Trimeric LpxA-like enzyme	Q54RF3.1	Translation initiation factor eIF-2B subunit epsilon					RNA transport-ko03013
contig00430	gi|698495132|ref|XP_009793715.1|	callose synthase 2-like	AT5G13000	ATGSL12, gsl12	glucan synthase-like 12	Q9LXT9.3	Callose synthase 3	C:GO:0000148; F:GO:0003843; P:GO:0006075; C:GO:0016021	C:1,3-beta-D-glucan synthase complex; F:1,3-beta-D-glucan synthase activity; P:(1->3)-beta-D-glucan biosynthetic process; C:integral component of membrane	EC:2.4.1.34	1,3-beta-glucan synthase
contig00431	gi|661875710|emb|CDP19934.1|	unnamed protein product	AT4G33150		lysine-ketoglutarate reductase/saccharopine dehydrogenase bifunctional enzyme	Q9SMZ4.1	Alpha-aminoadipic semialdehyde synthase	F:GO:0016491; P:GO:0055114	F:oxidoreductase activity; P:oxidation-reduction process			Biosynthesis of secondary metabolites-ko01110 / Lysine degradation-ko00310 / Metabolic pathways-ko01100
contig00432	gi|719989885|ref|XP_010252790.1|	E3 ubiquitin- ligase UPL1-like	AT1G55860	UPL1	ubiquitin-protein ligase 1	Q8H0T4.3	E3 ubiquitin-protein ligase UPL2	F:GO:0004842; P:GO:0016567; F:GO:0016874	F:ubiquitin-protein transferase activity; P:protein ubiquitination; F:ligase activity			Ubiquitin mediated proteolysis-ko04120
contig00433	gi|645233476|ref|XP_008223365.1|	RGS domain-containing serine threonine- kinase A-like	AT3G06620		PAS domain-containing protein tyrosine kinase family protein	Q9FPR3.1	Serine/threonine-protein kinase EDR1
contig00434	gi|661892211|emb|CDP04437.1|	unnamed protein product	AT4G22120		ERD (early-responsive to dehydration stress) family protein	Q5XEZ5.1	Calcium permeable stress-gated cation channel 1	C:GO:0016021	C:integral component of membrane
contig00435	gi|697114411|ref|XP_009611110.1|	WPP domain-interacting tail-anchored 2	AT1G68910	WIT2	WPP domain-interacting protein 2	A8MQR0.1	WPP domain-interacting tail-anchored protein 2
contig00436	gi|297742948|emb|CBI35815.3|	unnamed protein product	AT3G43220		Phosphoinositide phosphatase family protein	Q7XZU2.1	Phosphoinositide phosphatase SAC3
contig00437	gi|643704353|gb|KDP21417.1|	hypothetical protein JCGZ_21888	AT1G03090	MCCA	methylcrotonyl-CoA carboxylase alpha chain, mitochondrial / 3-methylcrotonyl-CoA carboxylase 1 (MCCA)	Q42523.2	Methylcrotonoyl-CoA carboxylase subunit alpha, mitochondrial	F:GO:0004075; F:GO:0005524; F:GO:0046872	F:biotin carboxylase activity; F:ATP binding; F:metal ion binding	EC:6.3.4.14	Biotin carboxylase	Metabolic pathways-ko01100 / Valine, leucine and isoleucine degradation-ko00280
contig00438	gi|658002996|ref|XP_008393999.1|	RING finger and CHY zinc finger domain-containing 1-like	AT5G25560		CHY-type/CTCHY-type/RING-type Zinc finger protein	Q8VZK0.1	E3 ubiquitin-protein ligase MIEL1					Ubiquitin mediated proteolysis-ko04120
contig00439	gi|661898479|emb|CDO98446.1|	unnamed protein product	AT1G49040	SCD1	stomatal cytokinesis defective / SCD1 protein (SCD1)	Q8RXA7.1	DENN domain and WD repeat-containing protein SCD1
contig00440	gi|224093730|ref|XP_002309966.1|	NOL1 NOP2 sun family	AT2G22400		S-adenosyl-L-methionine-dependent methyltransferases superfamily protein	Q5ZLV4.1	tRNA (cytosine(34)-C(5))-methyltransferase	P:GO:0001510; F:GO:0008168	P:RNA methylation; F:methyltransferase activity
contig00441	gi|697159741|ref|XP_009588636.1|	probable receptor-like serine threonine- kinase At5g57670	AT1G77280		Protein kinase protein with adenine nucleotide alpha hydrolases-like domain	Q9LV48.1	Proline-rich receptor-like protein kinase PERK1
contig00442	gi|590717007|ref|XP_007050525.1|	Kinase interacting (KIP1-like) family	AT1G03080		kinase interacting (KIP1-like) family protein	F4HZB5.1	Protein NETWORKED 1D	F:GO:0003779; F:GO:0016301; P:GO:0016310	F:actin binding; F:kinase activity; P:phosphorylation
contig00443	gi|697153609|ref|XP_009631054.1|	uncharacterized protein LOC104120889	AT2G23520		Pyridoxal phosphate (PLP)-dependent transferases superfamily protein	Q9C5X8.1	Molybdenum cofactor sulfurase
contig00444	gi|698585375|ref|XP_009778629.1|	uncharacterized protein LOC104227947	AT4G27300		S-locus lectin protein kinase family protein	O81833.1	G-type lectin S-receptor-like serine/threonine-protein kinase SD1-1	F:GO:0004672; P:GO:0009987; C:GO:0016020	F:protein kinase activity; P:cellular process; C:membrane
contig00445	gi|697125077|ref|XP_009616554.1|	probable cyclic nucleotide-gated ion channel 5	AT1G15990	ATCNGC7, CNGC7	cyclic nucleotide gated channel 7	Q9FXH6.2	Putative cyclic nucleotide-gated ion channel 8					Plant-pathogen interaction-ko04626
contig00446	gi|661882658|emb|CDP13661.1|	unnamed protein product	AT3G13300	VCS	Transducin/WD40 repeat-like superfamily protein	Q9LTT8.1	Enhancer of mRNA-decapping protein 4					RNA degradation-ko03018
contig00447	gi|697191764|ref|XP_009604953.1|	uncharacterized protein LOC104099613	AT2G16760		Calcium-dependent phosphotriesterase superfamily protein
contig00448	gi|566213104|ref|XP_006373380.1|	hypothetical protein POPTR_0017s13240g	AT3G51550	FER	Malectin/receptor-like protein kinase family protein	Q9SCZ4.1	Receptor-like protein kinase FERONIA	F:GO:0004672; F:GO:0005524; P:GO:0006468; C:GO:0016020; C:GO:0016021	F:protein kinase activity; F:ATP binding; P:protein phosphorylation; C:membrane; C:integral component of membrane
contig00449	gi|657996378|ref|XP_008390557.1|	putative beta-D-xylosidase	AT5G49360	BXL1, ATBXL1	beta-xylosidase 1	Q9FGY1.1	Beta-D-xylosidase 1
contig00450	gi|661888971|emb|CDP07414.1|	unnamed protein product	AT1G75660	XRN3, AtXRN3	5'-3' exoribonuclease 3	Q5R4L5.1	5'-3' exoribonuclease 2	F:GO:0004527; F:GO:0005488; P:GO:0016070; P:GO:0090305	F:exonuclease activity; F:binding; P:RNA metabolic process; P:nucleic acid phosphodiester bond hydrolysis			RNA degradation-ko03018 / Ribosome biogenesis in eukaryotes-ko03008
contig00451	gi|302143131|emb|CBI20426.3|	unnamed protein product	AT4G27290		S-locus lectin protein kinase family protein	O81905.1	Receptor-like serine/threonine-protein kinase SD1-8
contig00452	gi|604332486|gb|EYU37146.1|	hypothetical protein MIMGU_mgv1a000553mg	AT4G30790		" INVOLVED IN: autophagy; EXPRESSED IN: 24 plant structures; EXPRESSED DURING: 15 growth stages; CONTAINS InterPro DOMAIN/s: Autophagy-related protein 17 (InterPro:IPR007240), Autophagy-related protein 11 (InterPro:IPR019460); Has 8793 Blast hits to 6268	Q9SUG7.1	Autophagy-related protein 11	P:GO:0006914	P:autophagy
contig00453	gi|661895010|emb|CDP02009.1|	unnamed protein product	AT4G36550		ARM repeat superfamily protein	O23225.3	U-box domain-containing protein 5	F:GO:0004842; P:GO:0016567; F:GO:0016740	F:ubiquitin-protein transferase activity; P:protein ubiquitination; F:transferase activity
contig00454	gi|567858808|ref|XP_006422087.1|	hypothetical protein CICLE_v10007014mg	AT5G46330	FLS2	Leucine-rich receptor-like protein kinase family protein	Q9FL28.1	LRR receptor-like serine/threonine-protein kinase FLS2	C:GO:0016020; C:GO:0016021	C:membrane; C:integral component of membrane			Plant-pathogen interaction-ko04626
contig00455	gi|643735108|gb|KDP41749.1|	hypothetical protein JCGZ_26767	AT2G16400	BLH7	BEL1-like homeodomain 7	Q9SIW1.1	BEL1-like homeodomain protein 7	F:GO:0003677; C:GO:0005634; P:GO:0006355	F:DNA binding; C:nucleus; P:regulation of transcription, DNA-templated
contig00456	gi|328351260|emb|CCA37660.1|	Cell surface glyco 1	AT5G40450		" unknown protein; FUNCTIONS IN: molecular_function unknown; INVOLVED IN: biological_process unknown; LOCATED IN: chloroplast, plasma membrane; EXPRESSED IN: 24 plant structures; EXPRESSED DURING: 13 growth stages; Has 30201 Blast hits to 17322 proteins i	Q75JC9.1	Uncharacterized protein DDB_G0271670	C:GO:0005576; P:GO:0005975; F:GO:0030248	C:extracellular region; P:carbohydrate metabolic process; F:cellulose binding
contig00457	gi|147766872|emb|CAN60947.1|	hypothetical protein VITISV_015758	AT4G23160	CRK8	cysteine-rich RLK (RECEPTOR-like protein kinase) 8	P10978.1	Retrovirus-related Pol polyprotein from transposon TNT 1-94	F:GO:0005488	F:binding
contig00458	gi|224127398|ref|XP_002320064.1|	guanine nucleotide exchange family	AT1G01960	EDA10	SEC7-like guanine nucleotide exchange family protein	Q9LPC5.1	Brefeldin A-inhibited guanine nucleotide-exchange protein 3	F:GO:0005086; C:GO:0005829; P:GO:0032012; P:GO:0065009	F:ARF guanyl-nucleotide exchange factor activity; C:cytosol; P:regulation of ARF protein signal transduction; P:regulation of molecular function			Endocytosis-ko04144
contig00459	gi|567859184|ref|XP_006422275.1|	hypothetical protein CICLE_v10004181mg	AT1G79570		Protein kinase superfamily protein with octicosapeptide/Phox/Bem1p domain			F:GO:0004672; F:GO:0005524; P:GO:0006468	F:protein kinase activity; F:ATP binding; P:protein phosphorylation
contig00460	gi|402169869|gb|AFQ32800.1|	boron transporter	AT2G47160	BOR1	HCO3- transporter family	Q8VYR7.1	Boron transporter 1
contig00461	gi|698496163|ref|XP_009794148.1|	probable glutamate--tRNA cytoplasmic	AT5G26710		Glutamyl/glutaminyl-tRNA synthetase, class Ic	O82462.1	Glutamate--tRNA ligase, cytoplasmic	F:GO:0004818; F:GO:0005524; C:GO:0005737; P:GO:0006424	F:glutamate-tRNA ligase activity; F:ATP binding; C:cytoplasm; P:glutamyl-tRNA aminoacylation	EC:6.1.1.17	Glutamate--tRNA ligase	Aminoacyl-tRNA biosynthesis-ko00970 / Biosynthesis of secondary metabolites-ko01110 / Metabolic pathways-ko01100 / Porphyrin and chlorophyll metabolism-ko00860
contig00462	gi|194318376|gb|ACF47583.1|	acetolactate synthase 1	AT3G48560	CSR1, ALS, AHAS, TZP5, IMR1	chlorsulfuron/imidazolinone resistant 1	P09342.1	Acetolactate synthase 1, chloroplastic	F:GO:0000287; F:GO:0003984; P:GO:0009097; P:GO:0009099; F:GO:0030976; F:GO:0050660	F:magnesium ion binding; F:acetolactate synthase activity; P:isoleucine biosynthetic process; P:valine biosynthetic process; F:thiamine pyrophosphate binding; F:flavin adenine dinucleotide binding	EC:2.2.1.6	Acetolactate synthase	2-Oxocarboxylic acid metabolism-ko01210 / Biosynthesis of amino acids-ko01230 / Biosynthesis of secondary metabolites-ko01110 / Butanoate metabolism-ko00650 / C5-Branched dibasic acid metabolism-ko00660 / Metabolic pathways-ko01100 / Pantothenate and CoA biosynthesis-ko00770 / Valine, leucine and isoleucine biosynthesis-ko00290
contig00463	gi|567891211|ref|XP_006438126.1|	hypothetical protein CICLE_v10031334mg	AT3G26000		Ribonuclease inhibitor	Q9LU91.1	F-box protein SKIP14
contig00464	gi|698515333|ref|XP_009802541.1|	probable serine threonine- kinase At1g54610	AT1G53050		Protein kinase superfamily protein	Q9ZVM9.1	Probable serine/threonine-protein kinase At1g54610	F:GO:0004672; F:GO:0005524; P:GO:0006468	F:protein kinase activity; F:ATP binding; P:protein phosphorylation
contig00465	gi|225448517|ref|XP_002273218.1|	probable LRR receptor-like serine threonine- kinase MRH1-like	AT3G56050		Protein kinase family protein	Q9LYN6.1	Probable inactive receptor-like protein kinase At3g56050	F:GO:0004675; C:GO:0005886; P:GO:0006468; P:GO:0007166	F:transmembrane receptor protein serine/threonine kinase activity; C:plasma membrane; P:protein phosphorylation; P:cell surface receptor signaling pathway	EC:2.7.11	Transferring phosphorus-containing groups
contig00466	gi|697170120|ref|XP_009593976.1|	probable beta-D-xylosidase 2	AT1G02640	BXL2, ATBXL2	beta-xylosidase 2	Q94KD8.1	Probable beta-D-xylosidase 2
contig00467	gi|302143924|emb|CBI23029.3|	unnamed protein product	AT5G53480		ARM repeat superfamily protein	Q9FJD4.1	Importin subunit beta-1	P:GO:0000060; C:GO:0005737; P:GO:0006607; P:GO:0006610; F:GO:0008139; F:GO:0008536; F:GO:0008565; C:GO:0031965; C:GO:0034399	P:protein import into nucleus, translocation; C:cytoplasm; P:NLS-bearing protein import into nucleus; P:ribosomal protein import into nucleus; F:nuclear localization sequence binding; F:Ran GTPase binding; F:protein transporter activity; C:nuclear membrane; C:nuclear periphery			RNA transport-ko03013
contig00468	gi|696120182|gb|AIT39757.1|	heat shock 90kDa	AT2G04030	CR88, EMB1956, HSP90.5, Hsp88.1, AtHsp90.5	Chaperone protein htpG family protein	Q9SIF2.1	Heat shock protein 90-5, chloroplastic	F:GO:0005524; P:GO:0006457; P:GO:0006950; F:GO:0051082	F:ATP binding; P:protein folding; P:response to stress; F:unfolded protein binding			Plant-pathogen interaction-ko04626 / Protein processing in endoplasmic reticulum-ko04141
contig00469	gi|555431345|gb|AGZ15277.1|	carbon catabolite repressor 4	AT3G58560		DNAse I-like superfamily protein	Q8W0Z9.1	Carbon catabolite repressor protein 4 homolog 1					RNA degradation-ko03018
contig00470	gi|661882099|emb|CDP14324.1|	unnamed protein product	AT3G03940		Protein kinase family protein	Q852L0.1	Casein kinase 1-like protein HD16
contig00471	gi|595859173|ref|XP_007210898.1|	hypothetical protein PRUPE_ppa001476mg	AT3G18370	SYTF, ATSYTF, NTMC2TYPE3, NTMC2T3	C2 domain-containing protein	C9J798.2	Ras GTPase-activating protein 4B
contig00472	gi|590719590|ref|XP_007051097.1|	Minichromosome maintenance (MCM2 3 5) family isoform 1	AT4G02060	PRL, MCM7	Minichromosome maintenance (MCM2/3/5) family protein	B8BMI1.1	DNA replication licensing factor MCM7	F:GO:0003677; F:GO:0003678; F:GO:0005524; C:GO:0005634; P:GO:0006270; P:GO:0032508; C:GO:0042555	F:DNA binding; F:DNA helicase activity; F:ATP binding; C:nucleus; P:DNA replication initiation; P:DNA duplex unwinding; C:MCM complex	EC:3.6.1.15	Nucleoside-triphosphate phosphatase	DNA replication-ko03030
contig00473	gi|255543024|ref|XP_002512575.1|	nucleic acid binding	AT3G62200		Putative endonuclease or glycosyl hydrolase	Q9C6S1.3	Formin-like protein 14	C:GO:0005777; P:GO:0010468	C:peroxisome; P:regulation of gene expression
contig00474	gi|661892442|emb|CDP03600.1|	unnamed protein product	AT4G02900		ERD (early-responsive to dehydration stress) family protein	Q9SY14.1	CSC1-like protein At4g02900	C:GO:0016021	C:integral component of membrane
contig00475	gi|334188508|ref|NP_001190575.1|	pseudo-response regulator 3	AT5G60100	PRR3	pseudo-response regulator 3	Q93WK5.1	Two-component response regulator-like APRR7	P:GO:0050789	P:regulation of biological process			Circadian rhythm - plant-ko04712
contig00476	gi|225441513|ref|XP_002276025.1|	uncharacterized protein C18orf8	AT3G12010		" FUNCTIONS IN: molecular_function unknown; INVOLVED IN: biological_process unknown; EXPRESSED IN: sperm cell, cultured cell; CONTAINS InterPro DOMAIN/s: Colon cancer-associated Mic1-like (InterPro:IPR009755); Has 30201 Blast hits to 17322 proteins in 780	Q96DM3.2	Uncharacterized protein C18orf8
contig00477	gi|641850612|gb|KDO69484.1|	hypothetical protein CISIN_1g003172mg	AT4G24690		ubiquitin-associated (UBA)/TS-N domain-containing protein / octicosapeptide/Phox/Bemp1 (PB1) domain-containing protein	Q9SB64.1	Protein NBR1 homolog	F:GO:0008270; P:GO:0016236; F:GO:0043130	F:zinc ion binding; P:macroautophagy; F:ubiquitin binding
contig00478	gi|596285771|ref|XP_007225509.1|	hypothetical protein PRUPE_ppa000461mg	AT2G25290.3	Phox1	Octicosapeptide/Phox/Bem1p (PB1) domain-containing protein / tetratricopeptide repeat (TPR)-containing protein	K7TQE3.1	HSP-interacting protein	F:GO:0005509	F:calcium ion binding
contig00479	gi|46430475|dbj|BAD16684.1|	plasma membrane H+-ATPase	AT4G30190	AHA2, PMA2, HA2	H(+)-ATPase 2	Q03194.1	Plasma membrane ATPase 4	F:GO:0005524; P:GO:0006754; F:GO:0008553; C:GO:0016021; P:GO:1902600	F:ATP binding; P:ATP biosynthetic process; F:proton-exporting ATPase activity, phosphorylative mechanism; C:integral component of membrane; P:hydrogen ion transmembrane transport	EC:3.6.1.3; EC:3.6.3.6; EC:3.6.1.15	Adenosinetriphosphatase; Proton-exporting ATPase; Nucleoside-triphosphate phosphatase	Oxidative phosphorylation-ko00190
contig00480	gi|359495503|ref|XP_002273993.2|	uncharacterized protein LOC100256775	AT5G57580		Calmodulin-binding protein	Q9FKL6.1	Calmodulin-binding protein 60 B
contig00481	gi|604321404|gb|EYU31980.1|	hypothetical protein MIMGU_mgv1a001876mg	AT3G60750		Transketolase	Q43848.1	Transketolase, chloroplastic	F:GO:0004802; P:GO:0008152	F:transketolase activity; P:metabolic process	EC:2.2.1.1	Transketolase	Biosynthesis of amino acids-ko01230 / Biosynthesis of secondary metabolites-ko01110 / Carbon fixation in photosynthetic organisms-ko00710 / Carbon metabolism-ko01200 / Metabolic pathways-ko01100 / Pentose phosphate pathway-ko00030
contig00482	gi|703140970|ref|XP_010107386.1|	phosphatase 2C and cyclic nucleotide-binding kinase domain-containing	AT2G20050		" protein serine/threonine phosphatases;protein kinases;catalytics;cAMP-dependent protein kinase regulators;ATP binding;protein serine/threonine phosphatases "	Q9SL76.2	Protein phosphatase 2C and cyclic nucleotide-binding/kinase domain-containing protein	F:GO:0004672; F:GO:0004721; F:GO:0005524; P:GO:0006468; P:GO:0006470; F:GO:0046872	F:protein kinase activity; F:phosphoprotein phosphatase activity; F:ATP binding; P:protein phosphorylation; P:protein dephosphorylation; F:metal ion binding	EC:3.1.3.16; EC:3.1.3.41	Protein-serine/threonine phosphatase; 4-nitrophenylphosphatase
contig00483	gi|720064913|ref|XP_010276105.1|	aconitate cytoplasmic	AT2G05710	ACO3	aconitase 3	Q9SIB9.2	Aconitate hydratase 3, mitochondrial	F:GO:0003994; P:GO:0008152; F:GO:0051539	F:aconitate hydratase activity; P:metabolic process; F:4 iron, 4 sulfur cluster binding	EC:4.2.1.3	Aconitate hydratase	2-Oxocarboxylic acid metabolism-ko01210 / Biosynthesis of amino acids-ko01230 / Biosynthesis of secondary metabolites-ko01110 / Carbon metabolism-ko01200 / Citrate cycle (TCA cycle)-ko00020 / Glyoxylate and dicarboxylate metabolism-ko00630 / Metabolic pathways-ko01100
contig00484	gi|565345850|ref|XP_006339993.1|	actin cytoskeleton-regulatory complex PAN1-like isoform X1	AT1G21630		Calcium-binding EF hand family protein	O10341.1	Uncharacterized 29.3 kDa protein
contig00485	gi|224071499|ref|XP_002303489.1|	hypothetical protein POPTR_0003s10640g	AT5G51300		splicing factor-related	P0CO45.1	Branchpoint-bridging protein_x0001_P0CO44.1 RecName	F:GO:0003723; F:GO:0008270	F:RNA binding; F:zinc ion binding
contig00486	gi|225435800|ref|XP_002285750.1|	uncharacterized protein LOC100253534	AT3G13460	ECT2	evolutionarily conserved C-terminal region 2	Q0VCZ3.1	YTH domain-containing family protein 2	F:GO:0003723	F:RNA binding
contig00487	gi|565363831|ref|XP_006348633.1|	DNA-directed RNA polymerase mitochondrial-like	AT1G68990	MGP3	male gametophyte defective 3	Q93Y94.1	DNA-directed RNA polymerase 1, mitochondrial
contig00488	gi|566204996|ref|XP_002321300.2|	hypothetical protein POPTR_0014s18620g	AT1G04140		Transducin family protein / WD-40 repeat family protein	A2AH22.1	Activating molecule in BECN1-regulated autophagy protein 1	P:GO:0006914; C:GO:0043231	P:autophagy; C:intracellular membrane-bounded organelle
contig00489	gi|596126534|ref|XP_007221961.1|	hypothetical protein PRUPE_ppa001780mg	AT5G10940		transducin family protein / WD-40 repeat family protein	Q8N5D0.2	WD and tetratricopeptide repeats protein 1
contig00490	gi|604315317|gb|EYU28023.1|	hypothetical protein MIMGU_mgv1a002959mg	AT2G33860	ETT, ARF3	Transcriptional factor B3 family protein / auxin-responsive factor AUX/IAA-related	O23661.2	Auxin response factor 3	F:GO:0003677; C:GO:0005634; P:GO:0006351; P:GO:0006355; P:GO:0009725; P:GO:0009734	F:DNA binding; C:nucleus; P:transcription, DNA-templated; P:regulation of transcription, DNA-templated; P:response to hormone; P:auxin-activated signaling pathway			Plant hormone signal transduction-ko04075
contig00491	gi|225435646|ref|XP_002283346.1|	uncharacterized protein LOC100263956	AT3G13670		Protein kinase family protein	Q852L0.1	Casein kinase 1-like protein HD16	F:GO:0004674; F:GO:0005524; C:GO:0005634; C:GO:0005737; P:GO:0008360; P:GO:0018105	F:protein serine/threonine kinase activity; F:ATP binding; C:nucleus; C:cytoplasm; P:regulation of cell shape; P:peptidyl-serine phosphorylation	EC:2.7.11	Transferring phosphorus-containing groups
contig00492	gi|590595980|ref|XP_007018208.1|	Ubiquitin-specific protease isoform 2	AT4G24560	UBP16	ubiquitin-specific protease 16	Q9FKP5.1	Ubiquitin carboxyl-terminal hydrolase 17	P:GO:0006511; P:GO:0008283; P:GO:0009908; C:GO:0016021; P:GO:0016579; F:GO:0036459; P:GO:0048364; P:GO:0048366; P:GO:1901000	P:ubiquitin-dependent protein catabolic process; P:cell proliferation; P:flower development; C:integral component of membrane; P:protein deubiquitination; F:thiol-dependent ubiquitinyl hydrolase activity; P:root development; P:leaf development; P:regulation of response to salt stress	EC:3.4.19.12	Ubiquitinyl hydrolase 1
contig00493	gi|697095544|ref|XP_009611860.1|	serine threonine phosphatase 2A regulatory subunit B beta-like	AT5G28900		Calcium-binding EF-hand family protein	Q5QIT3.1	Serine/threonine protein phosphatase 2A regulatory subunit B''beta					mRNA surveillance pathway-ko03015
contig00494	gi|595962783|ref|XP_007216992.1|	hypothetical protein PRUPE_ppa002593mg	AT1G15490		alpha/beta-Hydrolases superfamily protein	O05235.1	Uncharacterized hydrolase YugF	F:GO:0003824; C:GO:0016021	F:catalytic activity; C:integral component of membrane
contig00495	gi|460397408|ref|XP_004244259.1|	transcription factor GTE4-like	AT1G06230	GTE4	global transcription factor group E4	Q9LNC4.1	Transcription factor GTE4
contig00496	gi|694387369|ref|XP_009369441.1|	long-chain-alcohol oxidase FAO2-like	AT4G28570		Long-chain fatty alcohol dehydrogenase family protein	B5WWZ8.1	Long-chain-alcohol oxidase FAO1
contig00497	gi|720051720|ref|XP_010272177.1|	probable beta-1,3-galactosyltransferase 19	AT5G62620		Galactosyltransferase family protein	Q9LV16.2	Hydroxyproline O-galactosyltransferase GALT6	C:GO:0005794; P:GO:0006486; F:GO:0008378; C:GO:0016021; F:GO:0030246	C:Golgi apparatus; P:protein glycosylation; F:galactosyltransferase activity; C:integral component of membrane; F:carbohydrate binding
contig00498	gi|657960436|ref|XP_008371799.1|	uncharacterized membrane -like	AT1G30360	ERD4	Early-responsive to dehydration stress protein (ERD4)	A9LIW2.2	CSC1-like protein ERD4
contig00499	gi|4200165|emb|CAA76145.1|	neutral invertase	AT1G56560		Plant neutral invertase family protein	Q9FXA8.1	Alkaline/neutral invertase A, mitochondrial	F:GO:0004575; P:GO:0008152; F:GO:0033926	F:sucrose alpha-glucosidase activity; P:metabolic process; F:glycopeptide alpha-N-acetylgalactosaminidase activity	EC:3.2.1.20; EC:3.2.1.97; EC:3.2.1.48; EC:3.2.1.26	Alpha-glucosidase; Endo-alpha-N-acetylgalactosaminidase; Sucrose alpha-glucosidase; Beta-fructofuranosidase
contig00500	gi|661895465|emb|CDP01270.1|	unnamed protein product	AT4G07410		Transducin family protein / WD-40 repeat family protein	Q969X6.1	U3 small nucleolar RNA-associated protein 4 homolog					Ribosome biogenesis in eukaryotes-ko03008
contig00501	gi|359474648|ref|XP_002263148.2|	alpha-glucosidase 2-like	AT3G23640	HGL1	heteroglycan glucosidase 1	Q9F234.1	Alpha-glucosidase 2	F:GO:0004553; P:GO:0005975; F:GO:0030246	F:hydrolase activity, hydrolyzing O-glycosyl compounds; P:carbohydrate metabolic process; F:carbohydrate binding
contig00502	gi|698513386|ref|XP_009801642.1|	vacuolar-sorting receptor 1-like isoform X2	AT3G52850	" VSR1, BP-80, ATELP, BP80, BP80B, ATELP1, ATVSR1, GFS1, VSR1;1, BP80-1;1 "	vacuolar sorting receptor homolog 1	P93026.2	Vacuolar-sorting receptor 1	F:GO:0005509; C:GO:0016021	F:calcium ion binding; C:integral component of membrane
contig00503	gi|698481316|ref|XP_009787658.1|	uncharacterized protein LOC104235570 isoform X2	AT5G49665		Zinc finger (C3HC4-type RING finger) family protein
contig00504	gi|661885979|emb|CDP10596.1|	unnamed protein product	AT2G35940.3	BLH1	BEL1-like homeodomain 1	Q9SJ56.1	BEL1-like homeodomain protein 1	F:GO:0003677; C:GO:0005634; P:GO:0006355	F:DNA binding; C:nucleus; P:regulation of transcription, DNA-templated
contig00505	gi|147838869|emb|CAN70334.1|	hypothetical protein VITISV_011432	AT3G16270		ENTH/VHS family protein	Q9C5H4.1	VHS domain-containing protein At3g16270	C:GO:0005622; P:GO:0006886; P:GO:0008033	C:intracellular; P:intracellular protein transport; P:tRNA processing
contig00506	gi|118621153|emb|CAI30139.1|	RING-finger domain	AT1G45180		RING/U-box superfamily protein	O49500.1	E3 ubiquitin-protein ligase MBR2
contig00507	gi|296088688|emb|CBI38138.3|	unnamed protein product	AT1G34260	FAB1D	FORMS APLOID AND BINUCLEATE CELLS 1A	Q9XID0.1	Putative 1-phosphatidylinositol-3-phosphate 5-kinase FAB1D					Inositol phosphate metabolism-ko00562 / Phagosome-ko04145 / Phosphatidylinositol signaling system-ko04070
contig00508	gi|604342259|gb|EYU41323.1|	hypothetical protein MIMGU_mgv1a003049mg	AT5G37930			Q84K34.1	E3 ubiquitin-protein ligase SINA-like 10	F:GO:0005488	F:binding			Ubiquitin mediated proteolysis-ko04120
contig00509	gi|645225022|ref|XP_008219386.1|	transcription factor bHLH145-like	AT5G50010		" sequence-specific DNA binding transcription factors;transcription regulators "	Q9FGB0.1	Transcription factor bHLH145
contig00510	gi|18483249|gb|AAL73984.1|AF466149_1	AF466149_1type IIB calcium ATPase	AT3G57330	ACA11	autoinhibited Ca2+-ATPase 11	Q9M2L4.1	Putative calcium-transporting ATPase 11, plasma membrane-type	F:GO:0005388; F:GO:0005516; F:GO:0005524; C:GO:0016021; P:GO:0070588; P:GO:0099132	F:calcium-transporting ATPase activity; F:calmodulin binding; F:ATP binding; C:integral component of membrane; P:calcium ion transmembrane transport; P:ATP hydrolysis coupled cation transmembrane transport	EC:3.6.1.3; EC:3.6.3.8; EC:3.6.1.15	Adenosinetriphosphatase; Calcium-transporting ATPase; Nucleoside-triphosphate phosphatase
contig00511	gi|359482368|ref|XP_003632762.1|	pre-mRNA-processing-splicing factor 8-like isoform 2	AT1G80070	SUS2, EMB33, EMB177, EMB14	Pre-mRNA-processing-splicing factor	Q9SSD2.1	Pre-mRNA-processing-splicing factor 8A	P:GO:0000244; F:GO:0000386; C:GO:0005682; F:GO:0017070; F:GO:0030619; F:GO:0030620; F:GO:0030623; C:GO:0071013; F:GO:0097157	P:spliceosomal tri-snRNP complex assembly; F:second spliceosomal transesterification activity; C:U5 snRNP; F:U6 snRNA binding; F:U1 snRNA binding; F:U2 snRNA binding; F:U5 snRNA binding; C:catalytic step 2 spliceosome; F:pre-mRNA intronic binding			Spliceosome-ko03040
contig00512	gi|661891019|emb|CDP05596.1|	unnamed protein product	AT1G14790	RDR1, ATRDRP1	RNA-dependent RNA polymerase 1	Q9LQV2.1	RNA-dependent RNA polymerase 1	P:GO:0001172; F:GO:0003723; F:GO:0003968; P:GO:0031047	P:transcription, RNA-templated; F:RNA binding; F:RNA-directed 5'-3' RNA polymerase activity; P:gene silencing by RNA	EC:2.7.7.48	RNA-directed RNA polymerase
contig00513	gi|703154895|ref|XP_010111061.1|	Leucine-rich repeat receptor CLAVATA2	AT1G65380	CLV2, AtRLP10	Leucine-rich repeat (LRR) family protein	O80809.1	Leucine-rich repeat receptor-like protein CLAVATA2	C:GO:0016020	C:membrane
contig00514	gi|661887502|emb|CDP08633.1|	unnamed protein product	AT2G46700	ATCRK3, CRK3	CDPK-related kinase 3	Q9ZUZ2.1	CDPK-related kinase 3	F:GO:0004672; F:GO:0005509; F:GO:0005524; P:GO:0006468	F:protein kinase activity; F:calcium ion binding; F:ATP binding; P:protein phosphorylation
contig00515	gi|661898500|emb|CDO98467.1|	unnamed protein product	AT1G34300		lectin protein kinase family protein	P17801.2	Putative receptor protein kinase ZmPK1	P:GO:0009987; F:GO:0016301	P:cellular process; F:kinase activity
contig00516	gi|698482024|ref|XP_009787963.1|	chloride channel CLC-f-like	AT1G55620	CLC-F, ATCLC-F	chloride channel F	Q8RXR2.2	Chloride channel protein CLC-f	F:GO:0005247; C:GO:0016021; P:GO:1902476	F:voltage-gated chloride channel activity; C:integral component of membrane; P:chloride transmembrane transport
contig00517	gi|225424627|ref|XP_002285484.1|	uncharacterized protein LOC100262951	AT3G55270	MKP1, ATMKP1	mitogen-activated protein kinase phosphatase 1	Q9C5S1.1	Protein-tyrosine-phosphatase MKP1
contig00518	gi|657965216|ref|XP_008374256.1|	conserved oligomeric Golgi complex subunit 2-like	AT4G24840		" FUNCTIONS IN: molecular_function unknown; INVOLVED IN: protein transport, Golgi organization; LOCATED IN: vacuole; EXPRESSED IN: 23 plant structures; EXPRESSED DURING: 13 growth stages; CONTAINS InterPro DOMAIN/s: COG complex component, COG2 (InterPro:I	Q14746.1	Conserved oligomeric Golgi complex subunit 2
contig00519	gi|697165033|ref|XP_009591331.1|	ethylene-overproduction 1-like isoform X1	AT3G51770	ETO1	tetratricopeptide repeat (TPR)-containing protein	O65020.2	Ethylene-overproduction protein 1
contig00520	gi|93211213|gb|ABB88839.2|	NADPH cytochrome P450 reductase	AT4G30210	ATR2, AR2	P450 reductase 2	Q05001.1	NADPH--cytochrome P450 reductase
contig00521	gi|297743180|emb|CBI36047.3|	unnamed protein product	AT4G32850.9	nPAP	nuclear poly(a) polymerase	Q8VYW1.1	Nuclear poly(A) polymerase 4					mRNA surveillance pathway-ko03015
contig00522	gi|723659562|ref|XP_010323707.1|	auxin response factor 1 isoform X1	AT1G59750	ARF1	auxin response factor 1	Q8L7G0.2	Auxin response factor 1					Plant hormone signal transduction-ko04075
contig00523	gi|604305537|gb|EYU24681.1|	hypothetical protein MIMGU_mgv1a000997mg	AT1G52360		Coatomer, beta' subunit	Q9C827.1	Coatomer subunit beta'-2	C:GO:0000139; F:GO:0005198; P:GO:0006886; P:GO:0016192; C:GO:0030117; C:GO:0030663	C:Golgi membrane; F:structural molecule activity; P:intracellular protein transport; P:vesicle-mediated transport; C:membrane coat; C:COPI-coated vesicle membrane
contig00524	gi|555431345|gb|AGZ15277.1|	carbon catabolite repressor 4	AT3G58560		DNAse I-like superfamily protein	Q8W0Z9.1	Carbon catabolite repressor protein 4 homolog 1					RNA degradation-ko03018
contig00525	gi|225445126|ref|XP_002280521.1|	dolichyl-diphosphooligosaccharide-- glycosyltransferase subunit STT3	AT5G19690	STT3A	staurosporin and temperature sensitive 3-like A	Q93ZY3.1	Dolichyl-diphosphooligosaccharide--protein glycosyltransferase subunit STT3A	F:GO:0004579; C:GO:0008250; C:GO:0016021; P:GO:0018279; P:GO:0043687	F:dolichyl-diphosphooligosaccharide-protein glycotransferase activity; C:oligosaccharyltransferase complex; C:integral component of membrane; P:protein N-linked glycosylation via asparagine; P:post-translational protein modification	EC:2.4.1.119	Glycosyltransferases	Metabolic pathways-ko01100 / N-Glycan biosynthesis-ko00510 / Protein processing in endoplasmic reticulum-ko04141
contig00526	gi|661881625|emb|CDP14785.1|	unnamed protein product	AT4G03560	ATTPC1, TPC1, ATCCH1, FOU2	two-pore channel 1	Q75VR1.1	Two pore calcium channel protein 1A	F:GO:0005245; F:GO:0005509; C:GO:0016021; P:GO:0070588	F:voltage-gated calcium channel activity; F:calcium ion binding; C:integral component of membrane; P:calcium ion transmembrane transport
contig00527	gi|604317222|gb|EYU29298.1|	hypothetical protein MIMGU_mgv1a000685mg	AT5G25930		Protein kinase family protein with leucine-rich repeat domain	C0LGX3.1	LRR receptor-like serine/threonine-protein kinase HSL2	F:GO:0004674; F:GO:0005524; P:GO:0006468; C:GO:0016021	F:protein serine/threonine kinase activity; F:ATP binding; P:protein phosphorylation; C:integral component of membrane	EC:2.7.11	Transferring phosphorus-containing groups
contig00528	gi|225424428|ref|XP_002281523.1|	G-type lectin S-receptor-like serine threonine- kinase At1g34300-like	AT1G34300		lectin protein kinase family protein	Q9XID3.1	G-type lectin S-receptor-like serine/threonine-protein kinase At1g34300	F:GO:0000166; F:GO:0004674; C:GO:0005886; P:GO:0006468	F:nucleotide binding; F:protein serine/threonine kinase activity; C:plasma membrane; P:protein phosphorylation	EC:2.7.11	Transferring phosphorus-containing groups
contig00529	gi|565369157|ref|XP_006351203.1|	uncharacterized protein LOC102604753	AT1G21680		DPP6 N-terminal domain-like protein	Q8KEQ0.1	Protein TolB
contig00530	gi|697177453|ref|XP_009597685.1|	probable cytosolic oligopeptidase A	AT5G65620		Zincin-like metalloproteases family protein	Q94AM1.1	Organellar oligopeptidase A, chloroplastic/mitochondrial
contig00531	gi|225430750|ref|XP_002266705.1|	nucleolar 6-like	AT1G63810		" CONTAINS InterPro DOMAIN/s: Nrap protein (InterPro:IPR005554); Has 396 Blast hits to 382 proteins in 182 species: Archae - 3; Bacteria - 2; Metazoa - 142; Fungi - 146; Plants - 43; Viruses - 0; Other Eukaryotes - 60 (source: NCBI BLink). "	Q6NRY2.2	Nucleolar protein 6					Ribosome biogenesis in eukaryotes-ko03008
contig00532	gi|124020687|gb|ABM88789.1|	cytochrome P450 reductase	AT4G30210	ATR2, AR2	P450 reductase 2	Q05001.1	NADPH--cytochrome P450 reductase	F:GO:0003958; C:GO:0005789; F:GO:0010181; C:GO:0016021; F:GO:0050660; F:GO:0050661; P:GO:0055114	F:NADPH-hemoprotein reductase activity; C:endoplasmic reticulum membrane; F:FMN binding; C:integral component of membrane; F:flavin adenine dinucleotide binding; F:NADP binding; P:oxidation-reduction process	EC:1.6.2.4	NADPH--hemoprotein reductase
contig00533	gi|590694333|ref|XP_007044579.1|	Adaptor complex AP- gamma subunit isoform 2	AT1G60070		Adaptor protein complex AP-1, gamma subunit	Q9ZUI6.2	AP-1 complex subunit gamma-2	C:GO:0005794; P:GO:0006886; F:GO:0008565; P:GO:0016192; C:GO:0030131	C:Golgi apparatus; P:intracellular protein transport; F:protein transporter activity; P:vesicle-mediated transport; C:clathrin adaptor complex
contig00534	gi|661889496|emb|CDP07083.1|	unnamed protein product	AT2G27990	BLH8, PNF	BEL1-like homeodomain 8	Q9SJJ3.1	BEL1-like homeodomain protein 8	F:GO:0003677; C:GO:0005634; P:GO:0006355	F:DNA binding; C:nucleus; P:regulation of transcription, DNA-templated
contig00535	gi|590622949|ref|XP_007025190.1|	RNA-binding isoform 1	AT1G29400	AML5, ML5	MEI2-like protein 5	Q6ZI17.1	Protein MEI2-like 2	F:GO:0003676; F:GO:0003723	F:nucleic acid binding; F:RNA binding
contig00536	gi|356572811|ref|XP_003554559.1|	probable pre-mRNA-splicing factor ATP-dependent RNA helicase-like isoform 1	AT3G62310		RNA helicase family protein	Q9LZQ9.1	Probable pre-mRNA-splicing factor ATP-dependent RNA helicase DEAH2	F:GO:0003723; F:GO:0004004; F:GO:0005524; C:GO:0005737; P:GO:0006396	F:RNA binding; F:ATP-dependent RNA helicase activity; F:ATP binding; C:cytoplasm; P:RNA processing	EC:3.6.1.3; EC:3.6.1.15	Adenosinetriphosphatase; Nucleoside-triphosphate phosphatase	Spliceosome-ko03040
contig00537	gi|674887096|emb|CDY45505.1|	BnaCnng12640D	ATMG00020	RRN26	mitochondrial 26S ribosomal RNA protein	Q3BAI2.1	Uncharacterized protein ORF91 (chloroplast) [Phalaenopsis aphrodite subsp. formosana]
contig00538	gi|595795007|ref|XP_007200949.1|	hypothetical protein PRUPE_ppa000062mg	AT1G49340	ATPI4K ALPHA	Phosphatidylinositol 3- and 4-kinase family protein	Q9SXA1.2	Phosphatidylinositol 4-kinase alpha 1	C:GO:0005622; F:GO:0016301; P:GO:0046854; P:GO:0048015	C:intracellular; F:kinase activity; P:phosphatidylinositol phosphorylation; P:phosphatidylinositol-mediated signaling			Inositol phosphate metabolism-ko00562 / Metabolic pathways-ko01100 / Phosphatidylinositol signaling system-ko04070
contig00539	gi|590640722|ref|XP_007030030.1|	MIF4G domain and MA3 domain-containing isoform 4	AT5G17930		MIF4G domain-containing protein / MA3 domain-containing protein	Q5C9Z4.1	Nucleolar MIF4G domain-containing protein 1	F:GO:0003723	F:RNA binding
contig00540	gi|225434291|ref|XP_002275860.1|	MAU2 chromatid cohesion factor homolog	AT5G51340		Tetratricopeptide repeat (TPR)-like superfamily protein	B4NKT1.2	MAU2 chromatid cohesion factor homolog
contig00541	gi|41387158|gb|AAS01523.1|	beta-amyrin synthase	AT1G78960	ATLUP2, LUP2	lupeol synthase 2	Q08IT1.1	Dammarenediol II synthase	C:GO:0016021; F:GO:0016866	C:integral component of membrane; F:intramolecular transferase activity			Biosynthesis of secondary metabolites-ko01110 / Sesquiterpenoid and triterpenoid biosynthesis-ko00909
contig00542	gi|720000220|ref|XP_010255956.1|	probable ATP-dependent DNA helicase CHR12	AT3G06010	ATCHR12	Homeotic gene regulator	F4J9M5.1	Probable ATP-dependent DNA helicase CHR12	F:GO:0004386; F:GO:0005524; F:GO:0042393	F:helicase activity; F:ATP binding; F:histone binding	EC:3.6.1.15	Nucleoside-triphosphate phosphatase
contig00543	gi|460383652|ref|XP_004237533.1|	two-component response regulator-like PRR37	AT5G02810	PRR7, APRR7	pseudo-response regulator 7	A2XFB7.2	Two-component response regulator-like PRR73					Circadian rhythm - plant-ko04712
contig00544	gi|590577054|ref|XP_007013128.1|	Enoyl- hydratase isomerase family	AT4G29010	AIM1	Enoyl-CoA hydratase/isomerase family	Q9ZPI6.1	Peroxisomal fatty acid beta-oxidation multifunctional protein AIM1	F:GO:0003857; C:GO:0005777; P:GO:0006635; C:GO:0016021; F:GO:0016853	F:3-hydroxyacyl-CoA dehydrogenase activity; C:peroxisome; P:fatty acid beta-oxidation; C:integral component of membrane; F:isomerase activity	EC:1.1.1.35	3-hydroxyacyl-CoA dehydrogenase	Biosynthesis of secondary metabolites-ko01110 / Fatty acid degradation-ko00071 / Fatty acid metabolism-ko01212 / Metabolic pathways-ko01100 / alpha-Linolenic acid metabolism-ko00592
contig00545	gi|565363845|ref|XP_006348640.1|	phosphatidylinositol 4-kinase gamma 7-like	AT2G03890	ATPI4K GAMMA 7, UBDK GAMMA 7, PI4K GAMMA 7	phosphoinositide 4-kinase gamma 7	Q9SI52.2	Phosphatidylinositol 4-kinase gamma 7
contig00546	gi|723724585|ref|XP_010325437.1|	SPX domain-containing membrane At4g22990-like isoform X2	AT4G22990		Major Facilitator Superfamily with SPX (SYG1/Pho81/XPR1) domain-containing protein	Q93ZQ5.2	SPX domain-containing membrane protein At4g22990
contig00547	gi|661880361|emb|CDP15892.1|	unnamed protein product	AT1G06290	ACX3, ATACX3	acyl-CoA oxidase 3	P0CZ23.1	Acyl-coenzyme A oxidase 3, peroxisomal	F:GO:0003997; C:GO:0005777; P:GO:0006635; F:GO:0071949	F:acyl-CoA oxidase activity; C:peroxisome; P:fatty acid beta-oxidation; F:FAD binding	EC:1.3.3.6	Acyl-CoA oxidase	Biosynthesis of secondary metabolites-ko01110 / Biosynthesis of unsaturated fatty acids-ko01040 / Fatty acid degradation-ko00071 / Fatty acid metabolism-ko01212 / Metabolic pathways-ko01100 / Peroxisome-ko04146 / alpha-Linolenic acid metabolism-ko00592
contig00548	gi|359488099|ref|XP_002266715.2|	ankyrin repeat domain-containing 13B-like	AT3G04470		Ankyrin repeat family protein	Q5F259.1	Ankyrin repeat domain-containing protein 13B	C:GO:0005737	C:cytoplasm
contig00549	gi|661881360|emb|CDP14933.1|	unnamed protein product	AT4G19110		Protein kinase superfamily protein	Q6Z8C8.1	Cyclin-dependent kinase F-4	F:GO:0004674; F:GO:0005524; P:GO:0006468	F:protein serine/threonine kinase activity; F:ATP binding; P:protein phosphorylation	EC:2.7.11	Transferring phosphorus-containing groups
contig00550	gi|112258871|gb|ABG75916.2|	(E)-4-hydroxy-3-methylbut-2-enyl diphosphate synthase	AT5G60600	GCPE, ISPG, CSB3, CLB4, HDS	4-hydroxy-3-methylbut-2-enyl diphosphate synthase	F4K0E8.1	4-hydroxy-3-methylbut-2-en-1-yl diphosphate synthase (ferredoxin), chloroplastic	F:GO:0005506; P:GO:0016114; F:GO:0046429; P:GO:0055114	F:iron ion binding; P:terpenoid biosynthetic process; F:4-hydroxy-3-methylbut-2-en-1-yl diphosphate synthase activity; P:oxidation-reduction process	EC:1.17.7.1; EC:1.17.7	(E)-4-hydroxy-3-methylbut-2-enyl-diphosphate synthase (ferredoxin); Acting on CH or CH(2) groups	Biosynthesis of secondary metabolites-ko01110 / Metabolic pathways-ko01100 / Terpenoid backbone biosynthesis-ko00900
contig00551	gi|449450399|ref|XP_004142950.1|	serine threonine phosphatase 2A 59 kDa regulatory subunit B eta isoform-like	AT3G26020		Protein phosphatase 2A regulatory B subunit family protein	Q9LU89.1	Serine/threonine protein phosphatase 2A 59 kDa regulatory subunit B' eta isoform	C:GO:0000159; P:GO:0007165; F:GO:0019888; P:GO:0043666	C:protein phosphatase type 2A complex; P:signal transduction; F:protein phosphatase regulator activity; P:regulation of phosphoprotein phosphatase activity			mRNA surveillance pathway-ko03015
contig00552	gi|399920189|gb|AFP55536.1|	retrotransposon poly	AT4G23160	CRK8	cysteine-rich RLK (RECEPTOR-like protein kinase) 8	P10978.1	Retrovirus-related Pol polyprotein from transposon TNT 1-94	F:GO:0003676; P:GO:0015074	F:nucleic acid binding; P:DNA integration
contig00553	gi|568850908|ref|XP_006479138.1|	uncharacterized protein LOC102628435	AT3G03790		ankyrin repeat family protein / regulator of chromosome condensation (RCC1) family protein	Q6NRS1.1	Inhibitor of Bruton tyrosine kinase
contig00554	gi|296085339|emb|CBI29071.3|	unnamed protein product	AT3G06880			D1FP57.1	Putative E3 ubiquitin-protein ligase LIN-2
contig00555	gi|697181826|ref|XP_009599909.1|	probable methyltransferase PMT3	AT1G04430		S-adenosyl-L-methionine-dependent methyltransferases superfamily protein	Q93YV7.1	Probable methyltransferase PMT3
contig00556	gi|604321404|gb|EYU31980.1|	hypothetical protein MIMGU_mgv1a001876mg	AT2G45290		Transketolase	Q43848.1	Transketolase, chloroplastic	F:GO:0004802; P:GO:0008152	F:transketolase activity; P:metabolic process	EC:2.2.1.1	Transketolase	Biosynthesis of amino acids-ko01230 / Biosynthesis of secondary metabolites-ko01110 / Carbon fixation in photosynthetic organisms-ko00710 / Carbon metabolism-ko01200 / Metabolic pathways-ko01100 / Pentose phosphate pathway-ko00030
contig00557	gi|698482190|ref|XP_009788032.1|	phospholipase D delta-like isoform X1	AT4G35790	ATPLDDELTA, PLDDELTA	phospholipase D delta	Q9C5Y0.2	Phospholipase D delta	F:GO:0004630; F:GO:0005509; C:GO:0016020; P:GO:0016042; P:GO:0046470; F:GO:0070290	F:phospholipase D activity; F:calcium ion binding; C:membrane; P:lipid catabolic process; P:phosphatidylcholine metabolic process; F:N-acylphosphatidylethanolamine-specific phospholipase D activity	EC:3.1.4.4	Phospholipase D	Biosynthesis of secondary metabolites-ko01110 / Endocytosis-ko04144 / Ether lipid metabolism-ko00565 / Glycerophospholipid metabolism-ko00564 / Metabolic pathways-ko01100
contig00558	gi|645250420|ref|XP_008231205.1|	transportin-3 isoform X1	AT1G12930		ARM repeat superfamily protein	Q6P2B1.1	Transportin-3
contig00559	gi|702236433|ref|XP_010065053.1|	ribosome biogenesis BMS1 homolog	AT1G06720		P-loop containing nucleoside triphosphate hydrolases superfamily protein	Q14692.1	Ribosome biogenesis protein BMS1 homolog					Ribosome biogenesis in eukaryotes-ko03008
contig00560	gi|698548225|ref|XP_009768272.1|	tetratricopeptide repeat 13	AT4G37460	SRFR1	Tetratricopeptide repeat (TPR)-like superfamily protein	F4JS25.1	Suppressor of RPS4-RLD 1	C:GO:0016021	C:integral component of membrane
contig00561	gi|460386706|ref|XP_004239037.1|	serine threonine- kinase dst1	AT1G69220	SIK1	Protein kinase superfamily protein	Q86IX1.1	Serine/threonine-protein kinase dst1	F:GO:0004674; C:GO:0005694; P:GO:0007266; P:GO:0007346; C:GO:0012505; P:GO:0016477; P:GO:0030036; P:GO:0031098; P:GO:0032147; P:GO:0042981; C:GO:0043231; P:GO:0043408; C:GO:0044444; C:GO:0044446; F:GO:0048365	F:protein serine/threonine kinase activity; C:chromosome; P:Rho protein signal transduction; P:regulation of mitotic cell cycle; C:endomembrane system; P:cell migration; P:actin cytoskeleton organization; P:stress-activated protein kinase signaling cascade; P:activation of protein kinase activity; P:regulation of apoptotic process; C:intracellular membrane-bounded organelle; P:regulation of MAPK …	EC:2.7.11	Transferring phosphorus-containing groups
contig00562	gi|661885979|emb|CDP10596.1|	unnamed protein product	AT2G35940.3	BLH1	BEL1-like homeodomain 1	Q9SJ56.1	BEL1-like homeodomain protein 1	F:GO:0003677; C:GO:0005634; P:GO:0006355	F:DNA binding; C:nucleus; P:regulation of transcription, DNA-templated
contig00563	gi|507116319|gb|AGM34084.1|	cysteine-rich RLK	AT4G23160	CRK8	cysteine-rich RLK (RECEPTOR-like protein kinase) 8	P04146.3	Copia protein	F:GO:0003676	F:nucleic acid binding
contig00564	gi|595883528|ref|XP_007212806.1|	hypothetical protein PRUPE_ppa002361mg	AT3G57170		N-acetylglucosaminyl transferase component family protein / Gpi1 family protein	Q9QYT7.3	Phosphatidylinositol N-acetylglucosaminyltransferase subunit Q	P:GO:0006506; C:GO:0016020; C:GO:0016021; F:GO:0017176	P:GPI anchor biosynthetic process; C:membrane; C:integral component of membrane; F:phosphatidylinositol N-acetylglucosaminyltransferase activity			Glycosylphosphatidylinositol(GPI)-anchor biosynthesis-ko00563 / Metabolic pathways-ko01100
contig00565	gi|698531686|ref|XP_009762669.1|	uncharacterized protein LOC104214663	AT5G04670		Enhancer of polycomb-like transcription factor protein	Q7S747.1	Enhancer of polycomb-like protein 1	C:GO:0005634	C:nucleus
contig00566	gi|297744244|emb|CBI37214.3|	unnamed protein product	AT1G04140		Transducin family protein / WD-40 repeat family protein	A2AH22.1	Activating molecule in BECN1-regulated autophagy protein 1
contig00567	gi|661899204|emb|CDO97198.1|	unnamed protein product	AT4G34110	PAB2, PABP2, ATPAB2	poly(A) binding protein 2	P42731.1	Polyadenylate-binding protein 2	F:GO:0003723; C:GO:0005737	F:RNA binding; C:cytoplasm			RNA degradation-ko03018 / RNA transport-ko03013 / mRNA surveillance pathway-ko03015
contig00568	gi|566213094|ref|XP_006373375.1|	hypothetical protein POPTR_0017s13190g, partial	AT3G51550	FER	Malectin/receptor-like protein kinase family protein	Q9LX66.1	Receptor-like protein kinase HERK 1	F:GO:0004672; F:GO:0005524; P:GO:0006468; C:GO:0016020; C:GO:0016021	F:protein kinase activity; F:ATP binding; P:protein phosphorylation; C:membrane; C:integral component of membrane
contig00569	gi|696120082|gb|AIT39751.1|	transcription factor	AT1G32640	ATMYC2, RD22BP1, JAI1, JIN1, MYC2, ZBF1	Basic helix-loop-helix (bHLH) DNA-binding family protein	Q39204.2	Transcription factor MYC2	F:GO:0046983	F:protein dimerization activity			Plant hormone signal transduction-ko04075
contig00570	gi|225444712|ref|XP_002278292.1|	subtilisin-like protease	AT2G05920		Subtilase family protein	Q9ZUF6.1	Subtilisin-like protease SBT1.8	F:GO:0004252; C:GO:0005794; P:GO:0006508; C:GO:0009505; C:GO:0009506	F:serine-type endopeptidase activity; C:Golgi apparatus; P:proteolysis; C:plant-type cell wall; C:plasmodesma	EC:3.4.21	Acting on peptide bonds (peptidases)
contig00571	gi|225440496|ref|XP_002273930.1|	serine threonine- kinase atg-1	AT2G37840		Protein kinase superfamily protein	F4IRW0.1	Serine/threonine-protein kinase ATG1c	F:GO:0004672; F:GO:0005524; P:GO:0006468	F:protein kinase activity; F:ATP binding; P:protein phosphorylation			Regulation of autophagy-ko04140
contig00572	gi|590641660|ref|XP_007030294.1|	Transcription activators isoform 1	AT5G18410	PIR, KLK, PIR121, SRA1, PIRP	transcription activators	Q5S2C3.2	Protein PIR					RNA transport-ko03013
contig00573	gi|567854063|ref|XP_006420151.1|	hypothetical protein CICLE_v10004192mg	AT5G43560		TRAF-like superfamily protein	Q8RY18.1	MATH domain-containing protein At5g43560
contig00574	gi|590620805|ref|XP_007024634.1|	RELA SPOT	AT1G54130	RSH3, AT-RSH3, ATRSH3	RELA/SPOT homolog 3	Q9SYH1.1	Probable GTP diphosphokinase RSH3, chloroplastic	P:GO:0015969	P:guanosine tetraphosphate metabolic process
contig00575	gi|18001007|gb|AAL55242.1|AF299330_1	AF299330_1phenylalanine ammonia-lyase	AT2G37040	PAL1, ATPAL1	PHE ammonia lyase 1	O04058.2	Phenylalanine ammonia-lyase	C:GO:0005737; P:GO:0006559; P:GO:0009800; F:GO:0045548	C:cytoplasm; P:L-phenylalanine catabolic process; P:cinnamic acid biosynthetic process; F:phenylalanine ammonia-lyase activity	EC:4.3.1.24; EC:4.3.1.25	Phenylalanine ammonia-lyase; Phenylalanine/tyrosine ammonia-lyase	Biosynthesis of secondary metabolites-ko01110 / Metabolic pathways-ko01100 / Phenylalanine metabolism-ko00360 / Phenylpropanoid biosynthesis-ko00940
contig00576	gi|697158058|ref|XP_009587776.1|	protease Do-like chloroplastic isoform X1	AT2G47940	DEGP2	DEGP protease 2	O82261.2	Protease Do-like 2, chloroplastic
contig00577	gi|698554324|ref|XP_009770185.1|	phosphatidylinositol 4-kinase gamma 4-like	AT2G46500	ATPI4K GAMMA 4, UBDK GAMMA 4, PI4K GAMMA 4	phosphoinositide 4-kinase gamma 4	Q9ZPY9.1	Phosphatidylinositol 4-kinase gamma 4	F:GO:0016301; P:GO:0016310	F:kinase activity; P:phosphorylation
contig00578	gi|698554324|ref|XP_009770185.1|	phosphatidylinositol 4-kinase gamma 4-like	AT2G46500	ATPI4K GAMMA 4, UBDK GAMMA 4, PI4K GAMMA 4	phosphoinositide 4-kinase gamma 4	Q9ZPY9.1	Phosphatidylinositol 4-kinase gamma 4	F:GO:0016301; P:GO:0016310	F:kinase activity; P:phosphorylation
contig00579	gi|224144852|ref|XP_002325438.1|	cationic amino acid transporter 3 family	AT1G58030	CAT2	cationic amino acid transporter 2	Q9ASS7.1	Cationic amino acid transporter 2, vacuolar	P:GO:0003333; F:GO:0015171; C:GO:0016021	P:amino acid transmembrane transport; F:amino acid transmembrane transporter activity; C:integral component of membrane
contig00580	gi|661884236|emb|CDP12153.1|	unnamed protein product	AT4G23850	LACS4	AMP-dependent synthetase and ligase family protein	Q9T0A0.1	Long chain acyl-CoA synthetase 4	F:GO:0003824; P:GO:0008152	F:catalytic activity; P:metabolic process			Fatty acid biosynthesis-ko00061 / Fatty acid degradation-ko00071 / Fatty acid metabolism-ko01212 / Metabolic pathways-ko01100 / Peroxisome-ko04146
contig00581	gi|225432806|ref|XP_002279386.1|	uncharacterized protein LOC100249467	AT1G04210		Leucine-rich repeat protein kinase family protein	Q54R82.2	Mitogen-activated protein kinase kinase kinase A	F:GO:0004674; P:GO:0018105; P:GO:0018107	F:protein serine/threonine kinase activity; P:peptidyl-serine phosphorylation; P:peptidyl-threonine phosphorylation	EC:2.7.11	Transferring phosphorus-containing groups
contig00582	gi|661892474|emb|CDP03632.1|	unnamed protein product	AT5G19330	ARIA	ARM repeat protein interacting with ABF2	B9DHT4.2	ARM REPEAT PROTEIN INTERACTING WITH ABF2
contig00583	gi|590723540|ref|XP_007052213.1|	Translation elongation factor EFG EF2 isoform 1	AT2G45030		Translation elongation factor EFG/EF2 protein	F4IW10.1	Elongation factor G-2, mitochondrial	F:GO:0003746; F:GO:0003924; F:GO:0005525; C:GO:0005739; P:GO:0070125	F:translation elongation factor activity; F:GTPase activity; F:GTP binding; C:mitochondrion; P:mitochondrial translational elongation	EC:3.6.1.15	Nucleoside-triphosphate phosphatase
contig00584	gi|297742971|emb|CBI35838.3|	unnamed protein product	AT3G14120		" FUNCTIONS IN: molecular_function unknown; INVOLVED IN: transport; LOCATED IN: nuclear pore; EXPRESSED IN: 23 plant structures; EXPRESSED DURING: 13 growth stages; CONTAINS InterPro DOMAIN/s: Nuclear pore protein 84/107 (InterPro:IPR007252); Has 271 Blas	Q8L748.1	Nuclear pore complex protein NUP107					RNA transport-ko03013
contig00585	gi|357626578|gb|EHJ76626.1|	plasma membrane associated S3-12	AT1G67360			Q59SG9.2	Probable GPI-anchored adhesin-like protein PGA55
contig00586	gi|374676417|gb|AEZ56957.1|	boron transporter	AT3G62270		HCO3- transporter family	Q9M1P7.1	Probable boron transporter 2	F:GO:0005452; P:GO:0015698; C:GO:0016021	F:inorganic anion exchanger activity; P:inorganic anion transport; C:integral component of membrane
contig00587	gi|11131766|sp|Q39994.1|CALX_HELTU	CALX_HELTU: Full=Calnexin homolog Flags: Precursor	AT5G61790	CNX1, ATCNX1	calnexin 1	Q39994.1	Calnexin homolog	F:GO:0005509; C:GO:0005789; P:GO:0006457; C:GO:0016021; F:GO:0030246; F:GO:0051082	F:calcium ion binding; C:endoplasmic reticulum membrane; P:protein folding; C:integral component of membrane; F:carbohydrate binding; F:unfolded protein binding			Phagosome-ko04145 / Protein processing in endoplasmic reticulum-ko04141
contig00588	gi|590572657|ref|XP_007011907.1|	Signal recognition particle receptor alpha subunit family	AT4G30600		signal recognition particle receptor alpha subunit family protein	Q9U5L1.2	Signal recognition particle receptor subunit alpha homolog	F:GO:0003924; F:GO:0005047; F:GO:0005525; C:GO:0005785; P:GO:0006614; P:GO:0016192	F:GTPase activity; F:signal recognition particle binding; F:GTP binding; C:signal recognition particle receptor complex; P:SRP-dependent cotranslational protein targeting to membrane; P:vesicle-mediated transport	EC:3.6.1.15	Nucleoside-triphosphate phosphatase	Protein export-ko03060
contig00589	gi|123431636|ref|XP_001308251.1|	flocculin				Q2FDK5.1	Serine-rich adhesin for platelets	C:GO:0016020; C:GO:0016021	C:membrane; C:integral component of membrane
contig00590	gi|661890569|emb|CDP06066.1|	unnamed protein product	AT3G14720	ATMPK19, MPK19	MAP kinase 19	Q9LUC3.2	Mitogen-activated protein kinase 19	P:GO:0000165; F:GO:0004707; F:GO:0005524; C:GO:0005622	P:MAPK cascade; F:MAP kinase activity; F:ATP binding; C:intracellular	EC:2.7.11; EC:2.7.11.24	Transferring phosphorus-containing groups; Mitogen-activated protein kinase
contig00591	gi|359473688|ref|XP_003631348.1|	helicase SWR1-like	AT2G02090	CHR19, CHA19, ETL1	SNF2 domain-containing protein / helicase domain-containing protein	Q9ZUL5.1	Protein CHROMATIN REMODELING 19	F:GO:0005524; P:GO:0006974; P:GO:0071494	F:ATP binding; P:cellular response to DNA damage stimulus; P:cellular response to UV-C
contig00592	gi|698507455|ref|XP_009799068.1|	probable UDP-N-acetylglucosamine--peptide N-acetylglucosaminyltransferase SEC	AT3G04240	SEC	Tetratricopeptide repeat (TPR)-like superfamily protein	Q9M8Y0.1	Probable UDP-N-acetylglucosamine--peptide N-acetylglucosaminyltransferase SEC	F:GO:0016757	F:transferase activity, transferring glycosyl groups			Other types of O-glycan biosynthesis-ko00514
contig00593	gi|698549772|ref|XP_009768757.1|	DNA polymerase I chloroplastic mitochondrial-like	AT3G20540	POLGAMMA1	polymerase gamma 1	Q84ND9.1	DNA polymerase I B, chloroplastic/mitochondrial	F:GO:0003677; F:GO:0003887; P:GO:0006261; F:GO:0008408; P:GO:0071897; P:GO:0090305	F:DNA binding; F:DNA-directed DNA polymerase activity; P:DNA-dependent DNA replication; F:3'-5' exonuclease activity; P:DNA biosynthetic process; P:nucleic acid phosphodiester bond hydrolysis	EC:2.7.7.7	DNA-directed DNA polymerase	Base excision repair-ko03410 / DNA replication-ko03030 / Homologous recombination-ko03440 / Metabolic pathways-ko01100 / Nucleotide excision repair-ko03420 / Purine metabolism-ko00230 / Pyrimidine metabolism-ko00240
contig00594	gi|359478005|ref|XP_002268633.2|	transport SEC23-like	AT3G23660		Sec23/Sec24 protein transport family protein	Q4PE39.1	Protein transport protein SEC23					Protein processing in endoplasmic reticulum-ko04141
contig00595	gi|703073789|ref|XP_010089636.1|	LRR receptor-like serine threonine- kinase RPK2	AT3G02130	RPK2, TOAD2, CLI1	receptor-like protein kinase 2	Q9S7I6.1	LRR receptor-like serine/threonine-protein kinase RPK2	F:GO:0004674; F:GO:0005524; P:GO:0006468; C:GO:0016021	F:protein serine/threonine kinase activity; F:ATP binding; P:protein phosphorylation; C:integral component of membrane	EC:2.7.11	Transferring phosphorus-containing groups
contig00596	gi|359477048|ref|XP_002275811.2|	G-type lectin S-receptor-like serine threonine- kinase RLK1-like	AT5G60900	RLK1	receptor-like protein kinase 1	Q7FAZ3.1	G-type lectin S-receptor-like serine/threonine-protein kinase LECRK1	F:GO:0004672; C:GO:0016020; P:GO:0016310	F:protein kinase activity; C:membrane; P:phosphorylation
contig00597	gi|590618985|ref|XP_007024194.1|	Golgin candidate 5 isoform 1	AT1G79830	GC5	golgin candidate 5	Q0WVL7.1	Golgin candidate 5	C:GO:0005634; C:GO:0005794	C:nucleus; C:Golgi apparatus
contig00598	gi|643736021|gb|KDP42437.1|	hypothetical protein JCGZ_00234	AT1G58025.3		DNA-binding bromodomain-containing protein	Q07442.1	Bromodomain-containing factor 2
contig00599	gi|296090254|emb|CBI40073.3|	unnamed protein product
contig00600	gi|661880816|emb|CDP15510.1|	unnamed protein product	AT5G27600	LACS7, ATLACS7	long-chain acyl-CoA synthetase 7	Q8LPS1.1	Long chain acyl-CoA synthetase 6, peroxisomal	F:GO:0003824; P:GO:0008152	F:catalytic activity; P:metabolic process			Fatty acid biosynthesis-ko00061 / Fatty acid degradation-ko00071 / Fatty acid metabolism-ko01212 / Metabolic pathways-ko01100 / Peroxisome-ko04146
contig00601	gi|296089677|emb|CBI39496.3|	unnamed protein product	AT3G05420	ACBP4	acyl-CoA binding protein 4	Q9MA55.1	Acyl-CoA-binding domain-containing protein 4	F:GO:0000062	F:fatty-acyl-CoA binding
contig00602	gi|661897227|emb|CDO98939.1|	unnamed protein product	AT5G18830.3	SPL7	squamosa promoter binding protein-like 7	Q8S9G8.2	Squamosa promoter-binding-like protein 7	F:GO:0003677; C:GO:0005634; F:GO:0046872	F:DNA binding; C:nucleus; F:metal ion binding
contig00603	gi|698542897|ref|XP_009766558.1|	probable phosphatase 2C 33	AT3G02750		Protein phosphatase 2C family protein	Q9M8R7.1	Probable protein phosphatase 2C 33	F:GO:0003824	F:catalytic activity
contig00604	gi|432140649|gb|AGB06243.1|	heat shock 70	AT4G24280	cpHsc70-1	chloroplast heat shock protein 70-1	Q02028.1	Stromal 70 kDa heat shock-related protein, chloroplastic	F:GO:0005524; P:GO:0006457; F:GO:0051082	F:ATP binding; P:protein folding; F:unfolded protein binding			Endocytosis-ko04144 / Protein processing in endoplasmic reticulum-ko04141 / Spliceosome-ko03040
contig00605	gi|317373793|gb|ADV16379.1|	long-chain acyl- synthetase 2	AT2G04350	LACS8	AMP-dependent synthetase and ligase family protein	O95573.3	Long-chain-fatty-acid--CoA ligase 3	P:GO:0001676; F:GO:0004467; C:GO:0005783; C:GO:0005794; C:GO:0009941; C:GO:0016021	P:long-chain fatty acid metabolic process; F:long-chain fatty acid-CoA ligase activity; C:endoplasmic reticulum; C:Golgi apparatus; C:chloroplast envelope; C:integral component of membrane	EC:6.2.1.3	Long-chain-fatty-acid--CoA ligase	Fatty acid biosynthesis-ko00061 / Fatty acid degradation-ko00071 / Fatty acid metabolism-ko01212 / Metabolic pathways-ko01100 / Peroxisome-ko04146
contig00606	gi|359472756|ref|XP_002276261.2|	potassium transporter 11-like	AT1G31120	KUP10	K+ uptake permease 10	Q9SA05.2	Potassium transporter 10
contig00607	gi|566196009|ref|XP_006378020.1|	peroxisomal targeting signal-1 receptor family	AT5G56290	PEX5, ATPEX5	peroxin 5	Q9FMA3.1	Peroxisome biogenesis protein 5	F:GO:0005052; C:GO:0005778; C:GO:0005829; P:GO:0016560	F:peroxisome matrix targeting signal-1 binding; C:peroxisomal membrane; C:cytosol; P:protein import into peroxisome matrix, docking			Peroxisome-ko04146
contig00608	gi|568839989|ref|XP_006473955.1|	uncharacterized protein LOC102620805	AT5G35180		Protein of unknown function (DUF1336)	Q8VZF6.1	Protein ENHANCED DISEASE RESISTANCE 2-like
contig00609	gi|698429566|ref|XP_009791634.1|	WD-40 repeat-containing MSI2-like	AT2G16780	MSI2, MSI02, NFC02, NFC2	Transducin family protein / WD-40 repeat family protein	O22468.1	WD-40 repeat-containing protein MSI2	C:GO:0005634	C:nucleus
contig00610	gi|596359718|gb|AHM95445.1|	cytochrome P450 reductase	AT4G30210	ATR2, AR2	P450 reductase 2	Q05001.1	NADPH--cytochrome P450 reductase
contig00611	gi|643722889|gb|KDP32586.1|	hypothetical protein JCGZ_13136	AT3G10380	SEC8, ATSEC8	subunit of exocyst complex 8	Q93YU5.1	Exocyst complex component SEC8	C:GO:0000145; P:GO:0006904; P:GO:0015031	C:exocyst; P:vesicle docking involved in exocytosis; P:protein transport
contig00612	gi|568879428|ref|XP_006492660.1|	nucleolar complex 2 homolog	AT2G18220		Noc2p family	Q9ZPV5.2	Nucleolar complex protein 2 homolog
contig00613	gi|460380018|ref|XP_004235755.1|	AP-3 complex subunit delta	AT1G48760	delta-ADR	delta-adaptin	Q9C744.1	AP-3 complex subunit delta	C:GO:0005794; P:GO:0006886; P:GO:0006903; P:GO:0007032; C:GO:0030123; P:GO:0080171; P:GO:1990019	C:Golgi apparatus; P:intracellular protein transport; P:vesicle targeting; P:endosome organization; C:AP-3 adaptor complex; P:lytic vacuole organization; P:protein storage vacuole organization
contig00614	gi|592923285|gb|AHL44976.1|	4-coumarate:coenzyme A ligase 4	AT5G36880	ACS	acetyl-CoA synthetase	B9DGD6.1	Acetyl-coenzyme A synthetase, chloroplastic/glyoxysomal	F:GO:0003987; F:GO:0016208; P:GO:0019427	F:acetate-CoA ligase activity; F:AMP binding; P:acetyl-CoA biosynthetic process from acetate	EC:6.2.1.1	Acetate--CoA ligase	Biosynthesis of secondary metabolites-ko01110 / Carbon metabolism-ko01200 / Glycolysis / Gluconeogenesis-ko00010 / Metabolic pathways-ko01100 / Propanoate metabolism-ko00640 / Pyruvate metabolism-ko00620
contig00615	gi|595844131|ref|XP_007208750.1|	hypothetical protein PRUPE_ppa015987mg	AT3G44830		Lecithin:cholesterol acyltransferase family protein	Q9FYC7.1	Putative phospholipid	P:GO:0006629; F:GO:0008374; C:GO:0016021	P:lipid metabolic process; F:O-acyltransferase activity; C:integral component of membrane			Glycerolipid metabolism-ko00561
contig00616	gi|50401195|sp|Q9SWR3.1|MMT1_WEDBI	MMT1_WEDBI: Full=Methionine S-methyltransferase: Full= et:Met S-methyltransferase	AT5G49810	MMT	methionine S-methyltransferase	Q9SWR3.1	Methionine S-methyltransferase	C:GO:0005737; P:GO:0009058; F:GO:0030170; F:GO:0030732; P:GO:0032259	C:cytoplasm; P:biosynthetic process; F:pyridoxal phosphate binding; F:methionine S-methyltransferase activity; P:methylation	EC:2.1.1.12	Methionine S-methyltransferase	Selenocompound metabolism-ko00450
contig00617	gi|297734578|emb|CBI16629.3|	unnamed protein product	AT2G44950	RDO4, HUB1	histone mono-ubiquitination 1	Q8RXD6.1	E3 ubiquitin-protein ligase BRE1-like 1	F:GO:0004842; C:GO:0005634; C:GO:0005739; P:GO:0009817; P:GO:0009965; P:GO:0010162; P:GO:0010228; P:GO:0010389; P:GO:0010390; P:GO:0016049; P:GO:0033523; F:GO:0042803; P:GO:0051301	F:ubiquitin-protein transferase activity; C:nucleus; C:mitochondrion; P:defense response to fungus, incompatible interaction; P:leaf morphogenesis; P:seed dormancy process; P:vegetative to reproductive phase transition of meristem; P:regulation of G2/M transition of mitotic cell cycle; P:histone monoubiquitination; P:cell growth; P:histone H2B ubiquitination; F:protein homodimerization activity; …
contig00618	gi|225459959|ref|XP_002266779.1|	RNA-binding 38	AT1G33470		RNA-binding (RRM/RBD/RNP motifs) family protein	Q9M1S3.1	Probable RNA-binding protein ARP1
contig00619	gi|661890829|emb|CDP05406.1|	unnamed protein product	AT5G23630	PDR2, MIA	phosphate deficiency response 2	Q9LT02.1	Probable manganese-transporting ATPase PDR2
contig00620	gi|567119850|ref|XP_006389974.1|	hypothetical protein EUTSA_v10018232mg	AT1G78570	RHM1, ROL1, ATRHM1	rhamnose biosynthesis 1	Q9SYM5.1	Trifunctional UDP-glucose 4,6-dehydratase/UDP-4-keto-6-deoxy-D-glucose 3,5-epimerase/UDP-4-keto-L-rhamnose-reductase RHM1	F:GO:0008460; P:GO:0009225	F:dTDP-glucose 4,6-dehydratase activity; P:nucleotide-sugar metabolic process	EC:4.2.1.46	dTDP-glucose 4,6-dehydratase	Amino sugar and nucleotide sugar metabolism-ko00520
contig00621	gi|590637190|ref|XP_007029048.1|	P-loop containing nucleoside triphosphate hydrolases superfamily isoform 1	AT3G12020		P-loop containing nucleoside triphosphate hydrolases superfamily protein	F4J8L3.1	Kinesin-like protein KIN-7K, chloroplastic
contig00622	gi|225464089|ref|XP_002271011.1|	EXECUTER chloroplastic	AT4G33630	EX1	Protein of unknown function (DUF3506)	Q93YW0.1	Protein EXECUTER 1, chloroplastic	P:GO:0000304; C:GO:0042651	P:response to singlet oxygen; C:thylakoid membrane
contig00623	gi|255561295|ref|XP_002521658.1|	calcium-dependent protein kinase, putative	AT5G66210	CPK28	calcium-dependent protein kinase 28	Q9FKW4.1	Calcium-dependent protein kinase 28	F:GO:0004683; F:GO:0005509; F:GO:0005524; P:GO:0006468	F:calmodulin-dependent protein kinase activity; F:calcium ion binding; F:ATP binding; P:protein phosphorylation	EC:2.7.11; EC:2.7.11.17	Transferring phosphorus-containing groups; Calcium/calmodulin-dependent protein kinase	Plant-pathogen interaction-ko04626
contig00624	gi|702278879|ref|XP_010044977.1|	nucleolar complex 2 homolog	AT2G18220		Noc2p family	Q9ZPV5.2	Nucleolar complex protein 2 homolog
contig00625	gi|698524331|ref|XP_009758970.1|	uncharacterized protein LOC104211590	AT5G05190		Protein of unknown function (DUF3133)	Q9FHK4.1	Protein ENHANCED DISEASE RESISTANCE 4
contig00626	gi|590605860|ref|XP_007020598.1|	Sec23 Sec24 transport family isoform 1	AT3G07100	ERMO2, SEC24A	Sec23/Sec24 protein transport family protein	Q9SFU0.2	Protein transport protein Sec24-like At3g07100	P:GO:0006886; P:GO:0006888; F:GO:0008270; C:GO:0030127	P:intracellular protein transport; P:ER to Golgi vesicle-mediated transport; F:zinc ion binding; C:COPII vesicle coat			Protein processing in endoplasmic reticulum-ko04141
contig00627	gi|225423672|ref|XP_002276491.1|	vacuolar sorting-associated 52 homolog	AT1G71270	POK, TTD8, ATVPS52	Vps52 / Sac2 family	Q94KD3.1	Vacuolar protein sorting-associated protein 52 A	C:GO:0000938; C:GO:0005829; P:GO:0006896; F:GO:0017137; F:GO:0019905; P:GO:0032456; P:GO:0042147	C:GARP complex; C:cytosol; P:Golgi to vacuole transport; F:Rab GTPase binding; F:syntaxin binding; P:endocytic recycling; P:retrograde transport, endosome to Golgi
contig00628	gi|356522085|ref|XP_003529680.1|	DEAD-box ATP-dependent RNA helicase 21-like	AT2G33730		P-loop containing nucleoside triphosphate hydrolases superfamily protein	P93008.1	DEAD-box ATP-dependent RNA helicase 21	P:GO:0000375; F:GO:0003676; F:GO:0004004; F:GO:0005524; C:GO:0005682; C:GO:0005730; C:GO:0005737; P:GO:0010501; C:GO:0071013	P:RNA splicing, via transesterification reactions; F:nucleic acid binding; F:ATP-dependent RNA helicase activity; F:ATP binding; C:U5 snRNP; C:nucleolus; C:cytoplasm; P:RNA secondary structure unwinding; C:catalytic step 2 spliceosome	EC:3.6.1.3; EC:3.6.1.15	Adenosinetriphosphatase; Nucleoside-triphosphate phosphatase	Spliceosome-ko03040
contig00629	gi|224073180|ref|XP_002304011.1|	hypothetical protein POPTR_0003s21400g	AT1G11880		transferases, transferring hexosyl groups	Q5KR61.1	GPI mannosyltransferase 2	F:GO:0004584; C:GO:0005789; P:GO:0006506; C:GO:0016021; C:GO:0031501; P:GO:0097502	F:dolichyl-phosphate-mannose-glycolipid alpha-mannosyltransferase activity; C:endoplasmic reticulum membrane; P:GPI anchor biosynthetic process; C:integral component of membrane; C:mannosyltransferase complex; P:mannosylation	EC:2.4.1.130	Glycosyltransferases	Glycosylphosphatidylinositol(GPI)-anchor biosynthesis-ko00563 / Metabolic pathways-ko01100
contig00630	gi|659074052|ref|XP_008437396.1|	ABC transporter F family member 3	AT1G64550	ATGCN3, GCN3	general control non-repressible 3	Q8H0V6.1	ABC transporter F family member 3	F:GO:0005524; F:GO:0016887	F:ATP binding; F:ATPase activity	EC:3.6.1.3; EC:3.6.1.15	Adenosinetriphosphatase; Nucleoside-triphosphate phosphatase
contig00631	gi|225465369|ref|XP_002276380.1|	ETHYLENE INSENSITIVE 3-like	AT2G27050	EIL1, AtEIL1	ETHYLENE-INSENSITIVE3-like 1	Q9SLH0.1	ETHYLENE INSENSITIVE 3-like 1 protein	F:GO:0003677; F:GO:0003700; C:GO:0005622; P:GO:0006355; P:GO:0009873; P:GO:0071281	F:DNA binding; F:DNA binding transcription factor activity; C:intracellular; P:regulation of transcription, DNA-templated; P:ethylene-activated signaling pathway; P:cellular response to iron ion			Plant hormone signal transduction-ko04075
contig00632	gi|698583200|ref|XP_009778034.1|	F-box kelch-repeat SKIP11-like	AT1G14330		Galactose oxidase/kelch repeat superfamily protein	Q8L736.2	F-box/kelch-repeat protein SKIP11
contig00633	gi|643728915|gb|KDP36852.1|	hypothetical protein JCGZ_08143	AT1G76140		Prolyl oligopeptidase family protein	P48147.2	Prolyl endopeptidase	F:GO:0004252; P:GO:0006508; F:GO:0070008	F:serine-type endopeptidase activity; P:proteolysis; F:serine-type exopeptidase activity	EC:3.4.21	Acting on peptide bonds (peptidases)
contig00634	gi|359473934|ref|XP_002265085.2|	cellulose synthase G3-like	AT4G24000	ATCSLG2, CSLG2	cellulose synthase like G2	Q8VYR4.1	Cellulose synthase-like protein G2
contig00635	gi|359492916|ref|XP_002283927.2|	transport inhibitor response 1	AT5G49980	AFB5	auxin F-box protein 5	Q9LTX2.1	Transport inhibitor response 1-like protein	F:GO:0000822; P:GO:0009734	F:inositol hexakisphosphate binding; P:auxin-activated signaling pathway
contig00636	gi|698446482|ref|XP_009769326.1|	glyoxysomal fatty acid beta-oxidation multifunctional MFP-a	AT3G06860	MFP2, ATMFP2	multifunctional protein 2	O49809.2	Glyoxysomal fatty acid beta-oxidation multifunctional protein MFP-a	F:GO:0003857; P:GO:0006631; C:GO:0016021; P:GO:0055114	F:3-hydroxyacyl-CoA dehydrogenase activity; P:fatty acid metabolic process; C:integral component of membrane; P:oxidation-reduction process	EC:1.1.1.35	3-hydroxyacyl-CoA dehydrogenase	Biosynthesis of secondary metabolites-ko01110 / Fatty acid degradation-ko00071 / Fatty acid metabolism-ko01212 / Metabolic pathways-ko01100 / alpha-Linolenic acid metabolism-ko00592
contig00637	gi|661898479|emb|CDO98446.1|	unnamed protein product	AT1G49040	SCD1	stomatal cytokinesis defective / SCD1 protein (SCD1)	Q8RXA7.1	DENN domain and WD repeat-containing protein SCD1
contig00638	gi|130582|sp|P10978.1|POLX_TOBAC	POLX_TOBAC: Full=Retrovirus-related Pol poly from transposon TNT 1-94 Includes: Full=Protease Includes: Full=Reverse transcriptase Includes: Full=Endonuclease	AT4G23160	CRK8	cysteine-rich RLK (RECEPTOR-like protein kinase) 8	P10978.1	Retrovirus-related Pol polyprotein from transposon TNT 1-94	F:GO:0005488; F:GO:0016740; F:GO:0016787; P:GO:0090304	F:binding; F:transferase activity; F:hydrolase activity; P:nucleic acid metabolic process
contig00639	gi|702319824|ref|XP_010052506.1|	probable galacturonosyltransferase 4 isoform X3	AT5G47780	GAUT4	galacturonosyltransferase 4	Q93ZX7.1	Probable galacturonosyltransferase 4	C:GO:0000139; P:GO:0045489; F:GO:0047262; P:GO:0071555	C:Golgi membrane; P:pectin biosynthetic process; F:polygalacturonate 4-alpha-galacturonosyltransferase activity; P:cell wall organization	EC:2.4.1.43	Polygalacturonate 4-alpha-galacturonosyltransferase	Amino sugar and nucleotide sugar metabolism-ko00520 / Starch and sucrose metabolism-ko00500
contig00640	gi|661883347|emb|CDP12991.1|	unnamed protein product	AT5G46580		pentatricopeptide (PPR) repeat-containing protein	Q9LS25.1	Pentatricopeptide repeat-containing protein At5g46580, chloroplastic
contig00641	gi|596045198|ref|XP_007220219.1|	hypothetical protein PRUPE_ppa002187mg	AT5G52640	HSP81-1, ATHS83, HSP81.1, HSP83, ATHSP90.1, AtHsp90-1, HSP90.1	heat shock protein 90.1	P51819.1	Heat shock protein 83	F:GO:0005524; P:GO:0006457; P:GO:0006950; F:GO:0051082	F:ATP binding; P:protein folding; P:response to stress; F:unfolded protein binding			Plant-pathogen interaction-ko04626 / Protein processing in endoplasmic reticulum-ko04141
contig00642	gi|565363845|ref|XP_006348640.1|	phosphatidylinositol 4-kinase gamma 7-like	AT2G03890	ATPI4K GAMMA 7, UBDK GAMMA 7, PI4K GAMMA 7	phosphoinositide 4-kinase gamma 7	Q9SI52.2	Phosphatidylinositol 4-kinase gamma 7
contig00643	gi|698507888|ref|XP_009799247.1|	terminal uridylyltransferase 7	AT2G45620		Nucleotidyltransferase family protein	O64642.2	UTP	F:GO:0016740; F:GO:0016779	F:transferase activity; F:nucleotidyltransferase activity
contig00644	gi|225469932|ref|XP_002274290.1|	cellulose synthase E6-like isoform 1	AT1G55850	ATCSLE1, CSLE1	cellulose synthase like E1	Q651X6.1	Cellulose synthase-like protein E6
contig00645	gi|703118848|ref|XP_010101700.1|	hypothetical protein L484_017330	AT2G01190		Octicosapeptide/Phox/Bem1p family protein	Q6PDK2.2	Histone-lysine N-methyltransferase 2D
contig00646	gi|661877649|emb|CDP18552.1|	unnamed protein product	AT1G32230	RCD1, CEO, CEO1, ATP8, AtRCD1	WWE protein-protein interaction domain protein family	Q8RY59.1	Inactive poly [ADP-ribose] polymerase RCD1	F:GO:0003950	F:NAD+ ADP-ribosyltransferase activity
contig00647	gi|590634430|ref|XP_007028376.1|	Calcium and calcium calmodulin-dependent serine threonine- kinase isoform 1	AT2G40980		Protein kinase superfamily protein			F:GO:0016301; P:GO:0016310	F:kinase activity; P:phosphorylation
contig00648	gi|643722054|gb|KDP31933.1|	hypothetical protein JCGZ_12394	AT4G36980		" FUNCTIONS IN: molecular_function unknown; INVOLVED IN: biological_process unknown; EXPRESSED IN: 23 plant structures; EXPRESSED DURING: 13 growth stages; CONTAINS InterPro DOMAIN/s: Splicing factor, suppressor of white apricot (InterPro:IPR019147); Has	Q8CFC7.3	CLK4-associating serine/arginine rich protein
contig00649	gi|470109813|ref|XP_004291184.1|	probable glycosyltransferase At5g03795-like	AT4G32790		Exostosin family protein	Q9FFN2.2	Probable glycosyltransferase At5g03795
contig00650	gi|595859125|ref|XP_007210888.1|	hypothetical protein PRUPE_ppa002205mg	AT1G18460		alpha/beta-Hydrolases superfamily protein	O46108.1	Lipase 3	P:GO:0006629; C:GO:0016021	P:lipid metabolic process; C:integral component of membrane
contig00651	gi|297734516|emb|CBI15763.3|	unnamed protein product	AT1G29880		glycyl-tRNA synthetase / glycine--tRNA ligase	O23627.1	Glycine--tRNA ligase, mitochondrial 1	F:GO:0004820; F:GO:0005524; C:GO:0005739; P:GO:0070150	F:glycine-tRNA ligase activity; F:ATP binding; C:mitochondrion; P:mitochondrial glycyl-tRNA aminoacylation	EC:6.1.1.14	Glycine--tRNA ligase	Aminoacyl-tRNA biosynthesis-ko00970
contig00652	gi|643713750|gb|KDP26415.1|	hypothetical protein JCGZ_17573	AT3G07020		UDP-Glycosyltransferase superfamily protein	Q9M8Z7.1	Sterol 3-beta-glucosyltransferase UGT80A2	F:GO:0016740; P:GO:0044238; P:GO:0071704	F:transferase activity; P:primary metabolic process; P:organic substance metabolic process
contig00653	gi|593587323|ref|XP_007142666.1|	hypothetical protein PHAVU_007G006400g	AT1G50480	THFS	10-formyltetrahydrofolate synthetase	P28723.3	Formate--tetrahydrofolate ligase	F:GO:0004329; F:GO:0005524	F:formate-tetrahydrofolate ligase activity; F:ATP binding	EC:6.3.4.3	Formate--tetrahydrofolate ligase	Carbon metabolism-ko01200 / Metabolic pathways-ko01100 / One carbon pool by folate-ko00670
contig00654	gi|698449755|ref|XP_009774596.1|	uncharacterized protein LOC104224608	AT1G56230		Protein of unknown function (DUF1399)	Q9ZQ47.1	Glycine-rich domain-containing protein 1
contig00655	gi|661891447|emb|CDP05329.1|	unnamed protein product	AT4G25230	RIN2	RPM1 interacting protein 2	Q8VYC8.1	E3 ubiquitin protein ligase RIN2	C:GO:0016020	C:membrane			Protein processing in endoplasmic reticulum-ko04141
contig00656	gi|661881477|emb|CDP14887.1|	unnamed protein product	AT1G18890	ATCDPK1, CPK10, CDPK1, AtCPK10	calcium-dependent protein kinase 1	Q9M9V8.1	Calcium-dependent protein kinase 10	F:GO:0004672; F:GO:0005509; F:GO:0005524; P:GO:0006468	F:protein kinase activity; F:calcium ion binding; F:ATP binding; P:protein phosphorylation			Plant-pathogen interaction-ko04626
contig00657	gi|225456309|ref|XP_002279988.1|	uncharacterized protein LOC100268151	AT5G50380	ATEXO70F1, EXO70F1	exocyst subunit exo70 family protein F1	Q9FGH9.1	Exocyst complex component EXO70B1	C:GO:0000145; C:GO:0005829; C:GO:0005886; P:GO:0006887	C:exocyst; C:cytosol; C:plasma membrane; P:exocytosis
contig00658	gi|590634608|ref|XP_007028421.1|	Alpha-L-arabinofuranosidase 1	AT3G10740	ASD1, ARAF1, ARAF, ATASD1	alpha-L-arabinofuranosidase 1	Q9SG80.1	Alpha-L-arabinofuranosidase 1	P:GO:0046373; F:GO:0046556	P:L-arabinose metabolic process; F:alpha-L-arabinofuranosidase activity	EC:3.2.1.55	Non-reducing end alpha-L-arabinofuranosidase	Amino sugar and nucleotide sugar metabolism-ko00520
contig00659	gi|697188113|ref|XP_009603091.1|	sulfite reductase 1 [ferredoxin] chloroplastic	AT5G04590	SIR	sulfite reductase	O82802.1	Sulfite reductase 1 [ferredoxin], chloroplastic					Metabolic pathways-ko01100 / Sulfur metabolism-ko00920
contig00660	gi|659095737|ref|XP_008448741.1|	probable methyltransferase PMT14	AT4G18030		S-adenosyl-L-methionine-dependent methyltransferases superfamily protein	Q94EJ6.1	Probable methyltransferase PMT14	F:GO:0008168; C:GO:0016021; P:GO:0032259	F:methyltransferase activity; C:integral component of membrane; P:methylation
contig00661	gi|658023478|ref|XP_008347142.1|	uncharacterized protein LOC103410170	ATMG00860	ORF158	DNA/RNA polymerases superfamily protein	Q99315.3	Transposon Ty3-G Gag-Pol polyprotein
contig00662	gi|697100255|ref|XP_009590265.1|	probable rhamnose biosynthetic enzyme 1	AT1G78570	RHM1, ROL1, ATRHM1	rhamnose biosynthesis 1	Q9SYM5.1	Trifunctional UDP-glucose 4,6-dehydratase/UDP-4-keto-6-deoxy-D-glucose 3,5-epimerase/UDP-4-keto-L-rhamnose-reductase RHM1					Amino sugar and nucleotide sugar metabolism-ko00520
contig00663	gi|225458521|ref|XP_002284264.1|	uncharacterized protein LOC100262703	AT5G36210		alpha/beta-Hydrolases superfamily protein	P34422.2	Dipeptidyl peptidase family member 6	P:GO:0006508; F:GO:0008236	P:proteolysis; F:serine-type peptidase activity
contig00664	gi|661873515|emb|CDP20909.1|	unnamed protein product	AT1G17370	UBP1B	oligouridylate binding protein 1B	Q9M427.1	Oligouridylate-binding protein 1	F:GO:0003723	F:RNA binding
contig00665	gi|674906759|emb|CDY26284.1|	BnaA09g26350D	AT1G30230		" Glutathione S-transferase, C-terminal-like;Translation elongation factor EF1B/ribosomal protein S6 "	P48006.2	Elongation factor 1-delta 1	F:GO:0003746; C:GO:0005853; P:GO:0006414	F:translation elongation factor activity; C:eukaryotic translation elongation factor 1 complex; P:translational elongation
contig00666	gi|590714913|ref|XP_007050049.1|	Global transcription factor group isoform 2	AT1G06230	GTE4	global transcription factor group E4	Q9LNC4.1	Transcription factor GTE4
contig00667	gi|225435441|ref|XP_002282785.1|	armadillo repeat-containing 8	AT1G51350		ARM repeat superfamily protein	Q2KI54.1	Armadillo repeat-containing protein 8
contig00668	gi|225457955|ref|XP_002274931.1|	uncharacterized protein LOC100241980	AT1G30755		Protein of unknown function (DUF668)
contig00669	gi|698552981|ref|XP_009769814.1|	inactive poly [ADP-ribose] polymerase RCD1-like isoform X1	AT1G32230	RCD1, CEO, CEO1, ATP8, AtRCD1	WWE protein-protein interaction domain protein family	Q8RY59.1	Inactive poly [ADP-ribose] polymerase RCD1	F:GO:0003950; F:GO:0016740; F:GO:0016757	F:NAD+ ADP-ribosyltransferase activity; F:transferase activity; F:transferase activity, transferring glycosyl groups
contig00670	gi|296090042|emb|CBI39861.3|	unnamed protein product	AT5G56250	HAP8	hapless 8	Q9NZW4.2	Dentin sialophosphoprotein
contig00671	gi|568867179|ref|XP_006486921.1|	vacuolar-sorting receptor 3-like	AT2G14740	" ATVSR3, VSR3, VSR2;2, BP80-2;2 "	vaculolar sorting receptor 3	O80977.1	Vacuolar-sorting receptor 3
contig00672	gi|595434714|gb|EXX50149.1|	gag-pol fusion	AT4G23160	CRK8	cysteine-rich RLK (RECEPTOR-like protein kinase) 8	P10978.1	Retrovirus-related Pol polyprotein from transposon TNT 1-94	F:GO:0003676; F:GO:0008270; P:GO:0015074	F:nucleic acid binding; F:zinc ion binding; P:DNA integration
contig00673	gi|137460|sp|P09469.1|VATA_DAUCA	VATA_DAUCA: V-type proton ATPase catalytic subunit A	AT1G78900	VHA-A	vacuolar ATP synthase subunit A	P09469.1	V-type proton ATPase catalytic subunit A	F:GO:0005524; P:GO:0015991; C:GO:0033180; P:GO:0046034; F:GO:0046961	F:ATP binding; P:ATP hydrolysis coupled proton transport; C:proton-transporting V-type ATPase, V1 domain; P:ATP metabolic process; F:proton-transporting ATPase activity, rotational mechanism	EC:3.6.1.3; EC:3.6.1.15	Adenosinetriphosphatase; Nucleoside-triphosphate phosphatase	Metabolic pathways-ko01100 / Oxidative phosphorylation-ko00190 / Phagosome-ko04145
contig00674	gi|441403348|ref|YP_007353821.1|	NADH dehydrogenase subunit 4 (chloroplast)	ATCG01050	NDHD	NADH-Ubiquinone/plastoquinone (complex I) protein	Q1KXG6.1	NAD(P)H-quinone oxidoreductase chain 4, chloroplastic	F:GO:0008137; C:GO:0009535; C:GO:0016021; P:GO:0042773; F:GO:0048038	F:NADH dehydrogenase (ubiquinone) activity; C:chloroplast thylakoid membrane; C:integral component of membrane; P:ATP synthesis coupled electron transport; F:quinone binding	EC:1.6.99.5; EC:1.6.99.3; EC:1.6.5.3	Acting on NADH or NADPH; NADH dehydrogenase; NADH:ubiquinone reductase (H(+)-translocating)	Metabolic pathways-ko01100 / Oxidative phosphorylation-ko00190
contig00675	gi|698535952|ref|XP_009764349.1|	endoplasmic reticulum metallopeptidase 1	AT5G20660		Zn-dependent exopeptidases superfamily protein	Q3UVK0.2	Endoplasmic reticulum metallopeptidase 1	C:GO:0016021	C:integral component of membrane
contig00676	gi|590659474|ref|XP_007035137.1|	AGC (cAMP- cGMP-dependent and kinase C) kinase family isoform 1	AT4G14350		AGC (cAMP-dependent, cGMP-dependent and protein kinase C) kinase family protein	Q15208.1	Serine/threonine-protein kinase 38
contig00677	gi|590616907|ref|XP_007023639.1|	Inorganic H pyrophosphatase family isoform 1	AT1G78920	" AVP2, AVPL1, AtVHP2;1, VHP2;1, VP2 "	vacuolar H+-pyrophosphatase 2	Q56ZN6.2	Pyrophosphate-energized membrane proton pump 2	F:GO:0004427; F:GO:0009678; P:GO:0015992; C:GO:0016021; P:GO:0055085	F:inorganic diphosphatase activity; F:hydrogen-translocating pyrophosphatase activity; P:proton transport; C:integral component of membrane; P:transmembrane transport	EC:3.6.1.1	Inorganic diphosphatase
contig00678	gi|698497360|ref|XP_009794665.1|	succinate dehydrogenase [ubiquinone] flavo subunit mitochondrial isoform X2	AT5G66760	SDH1-1	succinate dehydrogenase 1-1	O82663.1	Succinate dehydrogenase [ubiquinone] flavoprotein subunit 1, mitochondrial	C:GO:0005743; P:GO:0006099; F:GO:0008177; P:GO:0022900; F:GO:0050660	C:mitochondrial inner membrane; P:tricarboxylic acid cycle; F:succinate dehydrogenase (ubiquinone) activity; P:electron transport chain; F:flavin adenine dinucleotide binding	EC:1.3.99.1; EC:1.3.5.1	Deleted entry; Succinate dehydrogenase (quinone)	Biosynthesis of secondary metabolites-ko01110 / Carbon metabolism-ko01200 / Citrate cycle (TCA cycle)-ko00020 / Metabolic pathways-ko01100 / Oxidative phosphorylation-ko00190
contig00679	gi|225464936|ref|XP_002275292.1|	transport Sec24-like At3g07100 isoform 1	AT2G27460		sec23/sec24 transport family protein	Q9USS7.1	Uncharacterized protein C4.03c	P:GO:0006886; P:GO:0006888; F:GO:0008270; C:GO:0030127	P:intracellular protein transport; P:ER to Golgi vesicle-mediated transport; F:zinc ion binding; C:COPII vesicle coat
contig00680	gi|698434414|ref|XP_009798931.1|	dynamin-related 1E-like	AT3G60190	ADL4, ADLP2, EDR3, DRP1E, ADL1E, DL1E	DYNAMIN-like 1E	Q9FNX5.1	Dynamin-related protein 1E	F:GO:0003924; F:GO:0005525	F:GTPase activity; F:GTP binding	EC:3.6.1.15	Nucleoside-triphosphate phosphatase
contig00681	gi|703096032|ref|XP_010095710.1|	hypothetical protein L484_002760	AT2G46370.4	JAR1	Auxin-responsive GH3 family protein	Q6I581.1	Jasmonic acid-amido synthetase JAR1					Plant hormone signal transduction-ko04075
contig00682	gi|359481308|ref|XP_002269679.2|	uncharacterized protein LOC100265434	AT3G51640		" unknown protein; BEST Arabidopsis thaliana protein match is: unknown protein (TAIR:AT3G51650.1); Has 26208 Blast hits to 14155 proteins in 1229 species: Archae - 43; Bacteria - 3230; Metazoa - 9456; Fungi - 2551; Plants - 1160; Viruses - 177; Other Euka	P53935.1	Stress response protein NST1
contig00683	gi|661883438|emb|CDP12782.1|	unnamed protein product	AT3G18770		Autophagy-related protein 13	F4J8V5.1	Autophagy-related protein 13b	P:GO:0006914; C:GO:1990316	P:autophagy; C:Atg1/ULK1 kinase complex			Regulation of autophagy-ko04140
contig00684	gi|657988011|ref|XP_008386173.1|	probable ubiquitin-conjugating enzyme E2 25 isoform X2	AT3G15355	UBC25, PFU1	ubiquitin-conjugating enzyme 25	Q9LUQ5.1	Probable ubiquitin-conjugating enzyme E2 25					Ubiquitin mediated proteolysis-ko04120
contig00685	gi|568831875|ref|XP_006470176.1|	receptor kinase 5-like	AT1G28440	HSL1	HAESA-like 1	Q9SGP2.1	Receptor-like protein kinase HSL1
contig00686	gi|698565183|ref|XP_009773192.1|	autophagy-related 13	AT3G49590		Autophagy-related protein 13	Q9SCK0.1	Autophagy-related protein 13a	P:GO:0006914; C:GO:1990316	P:autophagy; C:Atg1/ULK1 kinase complex			Regulation of autophagy-ko04140
contig00687	gi|568859677|ref|XP_006483363.1|	EIN3-binding F-box 1-like	AT2G25490	EBF1, FBL6	EIN3-binding F box protein 1	Q9SKK0.1	EIN3-binding F-box protein 1					Plant hormone signal transduction-ko04075
contig00688	gi|697105629|ref|XP_009606634.1|	DDB1- and CUL4-associated factor homolog 1	AT4G31160	DCAF1	DDB1-CUL4 associated factor 1	Q9M086.2	DDB1- and CUL4-associated factor homolog 1
contig00689	gi|697139440|ref|XP_009623809.1|	regulatory-associated of TOR 1-like isoform X3	AT3G08850	RAPTOR1B, ATRAPTOR1B, RAPTOR1	" HEAT repeat ;WD domain, G-beta repeat protein protein "	C7J8E5.2	Regulatory-associated protein of TOR 2
contig00690	gi|302142026|emb|CBI19229.3|	unnamed protein product	AT5G49970	ATPPOX, PDX3, PPOX	pyridoxin (pyrodoxamine) 5'-phosphate oxidase	Q9LTX3.1	Pyridoxine/pyridoxamine 5'-phosphate oxidase 1, chloroplastic	F:GO:0004733; C:GO:0005739; C:GO:0005829; P:GO:0006734; P:GO:0006739; P:GO:0008615; C:GO:0009507; F:GO:0010181; P:GO:0042823; F:GO:0046872; F:GO:0052856; F:GO:0052857; P:GO:0055114	F:pyridoxamine-phosphate oxidase activity; C:mitochondrion; C:cytosol; P:NADH metabolic process; P:NADP metabolic process; P:pyridoxine biosynthetic process; C:chloroplast; F:FMN binding; P:pyridoxal phosphate biosynthetic process; F:metal ion binding; F:NADHX epimerase activity; F:NADPHX epimerase activity; P:oxidation-reduction process	EC:1.4.3.5	Pyridoxal 5'-phosphate synthase	Metabolic pathways-ko01100 / Vitamin B6 metabolism-ko00750
contig00691	gi|359493878|ref|XP_002281921.2|	uncharacterized protein LOC100253761	AT5G54440	CLUB, AtTRS130	CLUB	F4K0C4.1	Trafficking protein particle complex II-specific subunit 130 homolog
contig00692	gi|268376309|gb|ACZ04920.1|	argonaute 4	AT2G27040	AGO4	Argonaute family protein	Q9ZVD5.2	Protein argonaute 4	F:GO:0003676; P:GO:0031047	F:nucleic acid binding; P:gene silencing by RNA
contig00693	gi|255547862|ref|XP_002514988.1|	cdk10/11, putative	AT1G67580		Protein kinase superfamily protein	Q7XUF4.2	Cyclin-dependent kinase G-2	F:GO:0004672; F:GO:0005524; P:GO:0006468; F:GO:0008353; F:GO:0016740	F:protein kinase activity; F:ATP binding; P:protein phosphorylation; F:RNA polymerase II carboxy-terminal domain kinase activity; F:transferase activity
contig00694	gi|225454188|ref|XP_002272416.1|	probable serine threonine- kinase At5g41260	AT1G63500		Protein kinase protein with tetratricopeptide repeat domain	Q9FHD7.1	Probable serine/threonine-protein kinase At5g41260	F:GO:0004675; F:GO:0005524; C:GO:0005886; P:GO:0006468; P:GO:0007178; P:GO:0009742	F:transmembrane receptor protein serine/threonine kinase activity; F:ATP binding; C:plasma membrane; P:protein phosphorylation; P:transmembrane receptor protein serine/threonine kinase signaling pathway; P:brassinosteroid mediated signaling pathway	EC:2.7.11	Transferring phosphorus-containing groups	Plant hormone signal transduction-ko04075
contig00695	gi|342365847|gb|AEL30380.1|	hypothetical protein 205D04_20						F:GO:0003676; F:GO:0008270; P:GO:0015074	F:nucleic acid binding; F:zinc ion binding; P:DNA integration
contig00696	gi|402746927|gb|AFQ94045.1|	heat shock 90	AT5G56030	HSP81-2, ERD8, HSP90.2, AtHsp90.2	heat shock protein 81-2	P36181.1	Heat shock cognate protein 80	F:GO:0005524; P:GO:0006457; P:GO:0006950; F:GO:0051082	F:ATP binding; P:protein folding; P:response to stress; F:unfolded protein binding			Plant-pathogen interaction-ko04626 / Protein processing in endoplasmic reticulum-ko04141
contig00697	gi|590654464|ref|XP_007033704.1|	domain-containing WW domain-containing isoform 3	AT3G59770	SAC9	sacI homology domain-containing protein / WW domain-containing protein	Q7XZU0.1	Probable phosphoinositide phosphatase SAC9	C:GO:0016020	C:membrane
contig00698	gi|147845807|emb|CAN80099.1|	hypothetical protein VITISV_002699	AT4G26450		" unknown protein; Has 614 Blast hits to 492 proteins in 137 species: Archae - 0; Bacteria - 94; Metazoa - 255; Fungi - 76; Plants - 69; Viruses - 0; Other Eukaryotes - 120 (source: NCBI BLink). "	P0CB21.1	Uncharacterized protein At4g26450
contig00699	gi|697129428|ref|XP_009618773.1|	sorting nexin 2B-like	AT5G58440	SNX2a	sorting nexin 2A	Q8L5Z7.1	Sorting nexin 2A
contig00700	gi|460388953|ref|XP_004240128.1|	dolichyl-diphosphooligosaccharide-- glycosyltransferase subunit 2	AT4G21150.3	HAP6	ribophorin II (RPN2) family protein	Q93Z16.1	Dolichyl-diphosphooligosaccharide--protein glycosyltransferase subunit 2					Metabolic pathways-ko01100 / N-Glycan biosynthesis-ko00510 / Protein processing in endoplasmic reticulum-ko04141
contig00701	gi|568832645|ref|XP_006470539.1|	rho GTPase-activating 7-like isoform X1	AT5G19390		Rho GTPase activation protein (RhoGAP) with PH domain	Q8RWQ4.1	Rho GTPase-activating protein 7
contig00702	gi|460370118|ref|XP_004230901.1|	probable transcription factor 21	AT4G38900.3		Basic-leucine zipper (bZIP) transcription factor family protein	Q04088.1	Probable transcription factor PosF21	F:GO:0003677; F:GO:0003700; C:GO:0005634; P:GO:0006355	F:DNA binding; F:DNA binding transcription factor activity; C:nucleus; P:regulation of transcription, DNA-templated
contig00703	gi|225461150|ref|XP_002282749.1|	kinesin-3	AT4G05190	ATK5	kinesin 5	P46875.1	Kinesin-like protein KIN-14N	F:GO:0003777; F:GO:0005524; C:GO:0005871; C:GO:0005874; P:GO:0007018; F:GO:0008017; F:GO:0016887	F:microtubule motor activity; F:ATP binding; C:kinesin complex; C:microtubule; P:microtubule-based movement; F:microtubule binding; F:ATPase activity	EC:3.6.1.3; EC:3.6.1.15	Adenosinetriphosphatase; Nucleoside-triphosphate phosphatase
contig00704	gi|186885759|gb|ACC93287.1|	NADH dehydrogenase subunit F	ATCG01010	NDHF	NADH-Ubiquinone oxidoreductase (complex I), chain 5 protein	Q32539.2	NAD(P)H-quinone oxidoreductase subunit 5, chloroplastic	F:GO:0008137; C:GO:0009535; C:GO:0016021; P:GO:0042773; F:GO:0048038	F:NADH dehydrogenase (ubiquinone) activity; C:chloroplast thylakoid membrane; C:integral component of membrane; P:ATP synthesis coupled electron transport; F:quinone binding	EC:1.6.99.5; EC:1.6.99.3; EC:1.6.5.3	Acting on NADH or NADPH; NADH dehydrogenase; NADH:ubiquinone reductase (H(+)-translocating)	Metabolic pathways-ko01100 / Oxidative phosphorylation-ko00190
contig00705	gi|657995122|ref|XP_008389881.1|	uncharacterized protein LOC103452159	AT5G53150		DNAJ heat shock N-terminal domain-containing protein	Q58DR2.1	DnaJ homolog subfamily B member 12
contig00706	gi|565365325|ref|XP_006349365.1|	serine hydroxymethyltransferase 7-like	AT1G22020	SHM6	serine hydroxymethyltransferase 6	Q9LM59.1	Serine hydroxymethyltransferase 6	F:GO:0004372; P:GO:0019264; F:GO:0030170; P:GO:0035999	F:glycine hydroxymethyltransferase activity; P:glycine biosynthetic process from serine; F:pyridoxal phosphate binding; P:tetrahydrofolate interconversion	EC:2.1.2.1	Glycine hydroxymethyltransferase	Biosynthesis of amino acids-ko01230 / Biosynthesis of secondary metabolites-ko01110 / Carbon metabolism-ko01200 / Cyanoamino acid metabolism-ko00460 / Glycine, serine and threonine metabolism-ko00260 / Glyoxylate and dicarboxylate metabolism-ko00630 / Metabolic pathways-ko01100 / One carbon pool by folate-ko00670
contig00707	gi|661898218|emb|CDO98185.1|	unnamed protein product	AT1G15740		Leucine-rich repeat family protein	Q8BID8.1	F-box/LRR-repeat protein 14
contig00708	gi|460371879|ref|XP_004231762.1|	probable metal-nicotianamine transporter YSL6	AT3G27020	YSL6	YELLOW STRIPE like 6	Q6R3K6.2	Probable metal-nicotianamine transporter YSL6	C:GO:0005774; C:GO:0016021; F:GO:0022857; P:GO:0055085	C:vacuolar membrane; C:integral component of membrane; F:transmembrane transporter activity; P:transmembrane transport
contig00709	gi|296087697|emb|CBI34953.3|	unnamed protein product	AT3G28030	UVH3, UVR1	5'-3' exonuclease family protein	Q9ATY5.1	DNA repair protein UVH3					Nucleotide excision repair-ko03420
contig00710	gi|643740154|gb|KDP45840.1|	hypothetical protein JCGZ_17447	AT5G58100		" unknown protein; INVOLVED IN: pollen exine formation; EXPRESSED IN: 19 plant structures; EXPRESSED DURING: 8 growth stages; BEST Arabidopsis thaliana protein match is: unknown protein (TAIR:AT3G28720.1); Has 35333 Blast hits to 34131 proteins in 2444 sp			C:GO:0016021	C:integral component of membrane
contig00711	gi|470107482|ref|XP_004290074.1|	monosaccharide-sensing 2-like	AT4G35300.4	TMT2	tonoplast monosaccharide transporter2	Q8LPQ8.2	Monosaccharide-sensing protein 2
contig00712	gi|359474639|ref|XP_002265359.2|	cyclin-dependent kinase F-4-like	AT4G19110		Protein kinase superfamily protein	Q6Z8C8.1	Cyclin-dependent kinase F-4	F:GO:0000166; F:GO:0004674; C:GO:0005634; C:GO:0005737; P:GO:0010468; P:GO:0035556	F:nucleotide binding; F:protein serine/threonine kinase activity; C:nucleus; C:cytoplasm; P:regulation of gene expression; P:intracellular signal transduction	EC:2.7.11	Transferring phosphorus-containing groups
contig00713	gi|695043541|ref|XP_009409469.1|	ABC transporter E family member 2-like	AT4G19210	ATRLI2, RLI2	RNAse l inhibitor protein 2	Q8LPJ4.1	ABC transporter E family member 2	F:GO:0005524; F:GO:0016887	F:ATP binding; F:ATPase activity	EC:3.6.1.3; EC:3.6.1.15	Adenosinetriphosphatase; Nucleoside-triphosphate phosphatase
contig00714	gi|698499116|ref|XP_009795408.1|	uncharacterized protein LOC104242106	AT3G27960		Tetratricopeptide repeat (TPR)-like superfamily protein	Q9LII8.1	Protein KINESIN LIGHT CHAIN-RELATED 2
contig00715	gi|698487971|ref|XP_009790604.1|	serine threonine phosphatase 2A 55 kDa regulatory subunit B beta isoform isoform X1	AT1G17720	ATB BETA	Protein phosphatase 2A, regulatory subunit PR55	Q39247.1	Serine/threonine protein phosphatase 2A 55 kDa regulatory subunit B beta isoform	C:GO:0000159; F:GO:0019888; P:GO:0043666	C:protein phosphatase type 2A complex; F:protein phosphatase regulator activity; P:regulation of phosphoprotein phosphatase activity			mRNA surveillance pathway-ko03015
contig00716	gi|661889402|emb|CDP06989.1|	unnamed protein product	AT5G22740	ATCSLA02, CSLA02, ATCSLA2, CSLA2	cellulose synthase-like A02	Q9FNI7.1	Glucomannan 4-beta-mannosyltransferase 2	C:GO:0016021	C:integral component of membrane
contig00717	gi|698453387|ref|XP_009779935.1|	twinkle homolog chloroplastic mitochondrial	AT1G30680		toprim domain-containing protein	B5X582.1	Twinkle homolog protein, chloroplastic/mitochondrial	F:GO:0003678; F:GO:0005524; P:GO:0006260; P:GO:0032508	F:DNA helicase activity; F:ATP binding; P:DNA replication; P:DNA duplex unwinding	EC:3.6.1.15	Nucleoside-triphosphate phosphatase
contig00718	gi|147787360|emb|CAN64633.1|	hypothetical protein VITISV_043788	AT3G55220		Cleavage and polyadenylation specificity factor (CPSF) A subunit protein	P0DKL4.1	Spliceosome-associated protein 130 A	F:GO:0003676; C:GO:0005634	F:nucleic acid binding; C:nucleus			Spliceosome-ko03040
contig00719	gi|460399001|ref|XP_004245034.1|	polyadenylate-binding -interacting 7	AT2G26280	CID7	CTC-interacting domain 7	O64843.1	Polyadenylate-binding protein-interacting protein 7	F:GO:0003729	F:mRNA binding
contig00720	gi|661887945|emb|CDP08501.1|	unnamed protein product	AT5G12400		" DNA binding;zinc ion binding;DNA binding "	F4JYC8.1	DDT domain-containing protein PTM	F:GO:0046872	F:metal ion binding
contig00721	gi|565348785|ref|XP_006341383.1|	uncharacterized protein LOC102606368	AT1G80530		Major facilitator superfamily protein	F4I9E1.1	Protein NUCLEAR FUSION DEFECTIVE 4	C:GO:0016020	C:membrane
contig00722	gi|261414302|gb|ACX83569.1|	DNA methyltransferase	AT5G49160	MET1, MET2, METI, DDM2, DMT01, DMT1	methyltransferase 1	Q7Y1I7.1	DNA (cytosine-5)-methyltransferase 1A	F:GO:0003677; F:GO:0003682; F:GO:0003886; C:GO:0005634; P:GO:0090116	F:DNA binding; F:chromatin binding; F:DNA (cytosine-5-)-methyltransferase activity; C:nucleus; P:C-5 methylation of cytosine	EC:2.1.1.37	DNA (cytosine-5-)-methyltransferase	Cysteine and methionine metabolism-ko00270 / Metabolic pathways-ko01100
contig00723	gi|225452394|ref|XP_002273718.1|	cysteine-rich receptor kinase 42	AT5G40380	CRK42	cysteine-rich RLK (RECEPTOR-like protein kinase) 42	Q9FNE1.1	Cysteine-rich receptor-like protein kinase 42
contig00724	gi|358346310|ref|XP_003637212.1|	BAG domain	AT2G46240	BAG6, ATBAG6	BCL-2-associated athanogene 6	O82345.1	BAG family molecular chaperone regulator 6	F:GO:0051087	F:chaperone binding
contig00725	gi|359495890|ref|XP_002265684.2|	uncharacterized protein LOC100263480	AT5G16270	ATRAD21.3, SYN4	sister chromatid cohesion 1 protein 4	Q8W1Y0.1	Sister chromatid cohesion 1 protein 4
contig00726	gi|359489002|ref|XP_003633856.1|	structural maintenance of chromosomes 4-like	AT5G48600	SMC3	structural maintenance of chromosome 3	Q9FJL0.1	Structural maintenance of chromosomes protein 4
contig00727	gi|604333188|gb|EYU37539.1|	hypothetical protein MIMGU_mgv1a000025mg	AT1G50030	TOR	target of rapamycin	Q9FR53.1	Serine/threonine-protein kinase TOR	F:GO:0004674; F:GO:0005524; P:GO:0006468; F:GO:0044877	F:protein serine/threonine kinase activity; F:ATP binding; P:protein phosphorylation; F:macromolecular complex binding	EC:2.7.11	Transferring phosphorus-containing groups
contig00728	gi|643732069|gb|KDP39261.1|	hypothetical protein JCGZ_01018	AT5G55600		agenet domain-containing protein / bromo-adjacent homology (BAH) domain-containing protein	Q9FZD9.1	DUF724 domain-containing protein 3	F:GO:0003682	F:chromatin binding
contig00729	gi|568823850|ref|XP_006466321.1|	SGT1 homolog At5g65490-like	AT5G65490		" FUNCTIONS IN: molecular_function unknown; INVOLVED IN: biological_process unknown; LOCATED IN: chloroplast; EXPRESSED IN: 22 plant structures; EXPRESSED DURING: 13 growth stages; CONTAINS InterPro DOMAIN/s: SGT1 (InterPro:IPR010770); Has 1807 Blast hits	Q9LSM5.1	Protein ecdysoneless homolog
contig00730	gi|698494054|ref|XP_009793247.1|	ubiquitin carboxyl-terminal hydrolase 26	AT3G49600	UBP26, SUP32, ATUBP26	ubiquitin-specific protease 26	A2XDG4.1	Ubiquitin carboxyl-terminal hydrolase 26	F:GO:0004843; P:GO:0006511; P:GO:0016579	F:thiol-dependent ubiquitin-specific protease activity; P:ubiquitin-dependent protein catabolic process; P:protein deubiquitination	EC:3.4.19.12	Ubiquitinyl hydrolase 1
contig00731	gi|643733876|gb|KDP40719.1|	hypothetical protein JCGZ_24718	AT5G13640	ATPDAT, PDAT, PDAT1	phospholipid:diacylglycerol acyltransferase	Q9FNA9.1	Phospholipid	P:GO:0006629; F:GO:0008374; C:GO:0016021	P:lipid metabolic process; F:O-acyltransferase activity; C:integral component of membrane			Glycerolipid metabolism-ko00561
contig00732	gi|661886578|emb|CDP09942.1|	unnamed protein product	AT4G00150	HAM3, ATHAM3, LOM3	GRAS family transcription factor	O81316.1	Scarecrow-like protein 6	P:GO:0006351; P:GO:0006355	P:transcription, DNA-templated; P:regulation of transcription, DNA-templated
contig00733	gi|225436962|ref|XP_002276508.1|	uncharacterized protein LOC100264786	AT1G03290		" unknown protein; BEST Arabidopsis thaliana protein match is: unknown protein (TAIR:AT4G02880.2); Has 13587 Blast hits to 10183 proteins in 1114 species: Archae - 257; Bacteria - 2402; Metazoa - 5637; Fungi - 960; Plants - 675; Viruses - 54; Other Eukary	Q8TFG9.3	Putative GPI-anchored protein pfl2	F:GO:0001046; F:GO:0001228; C:GO:0005634; P:GO:0006366; P:GO:0045944	F:core promoter sequence-specific DNA binding; F:transcriptional activator activity, RNA polymerase II transcription regulatory region sequence-specific DNA binding; C:nucleus; P:transcription by RNA polymerase II; P:positive regulation of transcription by RNA polymerase II
contig00734	gi|357436101|ref|XP_003588326.1|	ATP synthase subunit alpha	ATMG01390	RRN18	Mitochondrial 18S ribosomal RNA, which is a component of the 30S small subunit of mitochondrial ribosome. The rRNA is degraded by a polynucleotide phosphorylase-like protein (AtmtPNPase).
contig00735	gi|604316648|gb|EYU28840.1|	hypothetical protein MIMGU_mgv1a002643mg	AT1G13900		Purple acid phosphatases superfamily protein	Q9LMG7.1	Probable inactive purple acid phosphatase 2	C:GO:0016020; F:GO:0016787	C:membrane; F:hydrolase activity
contig00736	gi|297737713|emb|CBI26914.3|	unnamed protein product	AT1G71010	FAB1C	FORMS APLOID AND BINUCLEATE CELLS 1C	Q9SSJ8.1	Putative 1-phosphatidylinositol-3-phosphate 5-kinase FAB1C					Inositol phosphate metabolism-ko00562 / Phagosome-ko04145 / Phosphatidylinositol signaling system-ko04070
contig00737	gi|698478785|ref|XP_009786524.1|	importin subunit beta-1-like	AT3G08943		ARM repeat superfamily protein	Q9FJD4.1	Importin subunit beta-1	C:GO:0005634; P:GO:0006886; P:GO:0006913; F:GO:0008536; F:GO:0008565	C:nucleus; P:intracellular protein transport; P:nucleocytoplasmic transport; F:Ran GTPase binding; F:protein transporter activity			RNA transport-ko03013
contig00738	gi|697144670|ref|XP_009626452.1|	uncharacterized protein LOC104117151	AT2G38800		Plant calmodulin-binding protein-related	Q59SG9.2	Probable GPI-anchored adhesin-like protein PGA55
contig00739	gi|225454979|ref|XP_002278113.1|	structural maintenance of chromosomes 6-like	AT5G07660	SMC6A	structural maintenance of chromosomes 6A	Q9FLR5.1	Structural maintenance of chromosomes protein 6A
contig00740	gi|697173290|ref|XP_009595567.1|	choline transporter 2	AT3G15380		Plasma-membrane choline transporter family protein	Q54I48.1	Choline transporter-like protein 2
contig00741	gi|225426255|ref|XP_002264299.1|	cellulose synthase G3-like	AT4G24000	ATCSLG2, CSLG2	cellulose synthase like G2	Q8VYR4.1	Cellulose synthase-like protein G2
contig00742	gi|645234902|ref|XP_008224025.1|	histone-lysine N-methyltransferase family member SUVH9-like	AT4G13460	SDG22, SUVH9, SET22	SU(VAR)3-9 homolog 9	Q9T0G7.1	Histone-lysine N-methyltransferase family member SUVH9					Lysine degradation-ko00310
contig00743	gi|460389828|ref|XP_004240550.1|	bifunctional epoxide hydrolase 2-like	AT4G02340		alpha/beta-Hydrolases superfamily protein	Q9LFD5.1	Binding partner of ACD11 1	F:GO:0003824; C:GO:0005777	F:catalytic activity; C:peroxisome
contig00744	gi|572938505|gb|AHF58595.1|	delta 1-pyrroline-5-carboxylate synthetase 1	AT2G39800	P5CS1, ATP5CS	delta1-pyrroline-5-carboxylate synthase 1	O04015.1	Delta-1-pyrroline-5-carboxylate synthase	F:GO:0004349; F:GO:0004350; F:GO:0005524; C:GO:0005737; P:GO:0016310; P:GO:0055114; P:GO:0055129	F:glutamate 5-kinase activity; F:glutamate-5-semialdehyde dehydrogenase activity; F:ATP binding; C:cytoplasm; P:phosphorylation; P:oxidation-reduction process; P:L-proline biosynthetic process	EC:1.2.1.41; EC:2.7.2.11	Glutamate-5-semialdehyde dehydrogenase; Glutamate 5-kinase	Arginine and proline metabolism-ko00330 / Biosynthesis of amino acids-ko01230 / Biosynthesis of secondary metabolites-ko01110 / Metabolic pathways-ko01100
contig00745	gi|674250363|gb|KFK43128.1|	hypothetical protein AALP_AA1G083900	AT5G52530		dentin sialophosphoprotein-related	A2VD23.1	Protein starmaker
contig00746	gi|225446050|ref|XP_002271128.1|	uncharacterized protein LOC100258100	AT5G57460		" unknown protein; FUNCTIONS IN: molecular_function unknown; INVOLVED IN: biological_process unknown; LOCATED IN: plasma membrane, chloroplast; EXPRESSED IN: 23 plant structures; EXPRESSED DURING: 13 growth stages; Has 166 Blast hits to 166 proteins in 41	Q8BTI8.3	Serine/arginine repetitive matrix protein 2
contig00747	gi|137460|sp|P09469.1|VATA_DAUCA	VATA_DAUCA: V-type proton ATPase catalytic subunit A	AT1G78900	VHA-A	vacuolar ATP synthase subunit A	P48602.2	V-type proton ATPase catalytic subunit A isoform 1	F:GO:0005524; P:GO:0015991; C:GO:0033180; P:GO:0046034; F:GO:0046961	F:ATP binding; P:ATP hydrolysis coupled proton transport; C:proton-transporting V-type ATPase, V1 domain; P:ATP metabolic process; F:proton-transporting ATPase activity, rotational mechanism	EC:3.6.1.3; EC:3.6.1.15	Adenosinetriphosphatase; Nucleoside-triphosphate phosphatase	Metabolic pathways-ko01100 / Oxidative phosphorylation-ko00190 / Phagosome-ko04145
contig00748	gi|661891767|emb|CDP04692.1|	unnamed protein product	AT1G53570	MAP3KA, MAPKKK3	mitogen-activated protein kinase kinase kinase 3	F4HRJ4.1	Mitogen-activated protein kinase kinase kinase 3	F:GO:0004672; F:GO:0005524; P:GO:0006468	F:protein kinase activity; F:ATP binding; P:protein phosphorylation
contig00749	gi|661897948|emb|CDO97915.1|	unnamed protein product	AT3G13772	TMN7, AtTMN7	transmembrane nine 7	Q9LIC2.1	Transmembrane 9 superfamily member 7	C:GO:0016021	C:integral component of membrane
contig00750	gi|566190180|ref|XP_002314739.2|	zinc finger family	AT2G02160		CCCH-type zinc finger family protein	Q9ZUM0.1	Zinc finger CCCH domain-containing protein 17	F:GO:0046872	F:metal ion binding
contig00751	gi|697132196|ref|XP_009620140.1|	coiled-coil domain-containing 132	AT2G27900		" CONTAINS InterPro DOMAIN/s: Protein of unknown function DUF2451, C-terminal (InterPro:IPR019514), Vacuolar protein sorting-associated protein 54 (InterPro:IPR019515); Has 35333 Blast hits to 34131 proteins in 2444 species: Archae - 798; Bacteria - 22429	Q96JG6.3	Syndetin
contig00752	gi|658052173|ref|XP_008361816.1|	ultraviolet-B receptor UVR8-like	AT3G26100		Regulator of chromosome condensation (RCC1) family protein	O95714.2	E3 ubiquitin-protein ligase HERC2
contig00753	gi|225450585|ref|XP_002282109.1|	uncharacterized protein LOC100264846	AT5G26850.4		Uncharacterized protein	Q09263.1	Protein EFR3 homolog
contig00754	gi|697187301|ref|XP_009602688.1|	transmembrane 9 superfamily member 4	AT4G12650		Endomembrane protein 70 protein family	F4JRE0.1	Transmembrane 9 superfamily member 12
contig00755	gi|643711807|gb|KDP25235.1|	hypothetical protein JCGZ_20391	AT5G41990	WNK8, ATWNK8	with no lysine (K) kinase 8	Q944Q0.1	Serine/threonine-protein kinase WNK8	F:GO:0004672; F:GO:0004674; F:GO:0005524; P:GO:0006468	F:protein kinase activity; F:protein serine/threonine kinase activity; F:ATP binding; P:protein phosphorylation
contig00756	gi|297737887|emb|CBI27088.3|	unnamed protein product	AT3G25620		ABC-2 type transporter family protein	Q7XA72.2	ABC transporter G family member 21	F:GO:0005524; C:GO:0005886; C:GO:0016021; F:GO:0042626; P:GO:0055085	F:ATP binding; C:plasma membrane; C:integral component of membrane; F:ATPase activity, coupled to transmembrane movement of substances; P:transmembrane transport	EC:3.6.1.3; EC:3.6.1.15	Adenosinetriphosphatase; Nucleoside-triphosphate phosphatase
contig00757	gi|657379521|gb|KEH23901.1|	bHLH transcription factor	AT1G06150		basic helix-loop-helix (bHLH) DNA-binding superfamily protein	P0C7P8.1	Transcription factor EMB1444	F:GO:0046983	F:protein dimerization activity
contig00758	gi|682124584|gb|AIN35074.1|	AtpB (chloroplast)	ATCG00480	ATPB, PB	ATP synthase subunit beta	Q332X1.1	ATP synthase subunit beta, chloroplastic	F:GO:0005524; C:GO:0009535; P:GO:0015986; C:GO:0045261; F:GO:0046933; P:GO:0099132	F:ATP binding; C:chloroplast thylakoid membrane; P:ATP synthesis coupled proton transport; C:proton-transporting ATP synthase complex, catalytic core F(1); F:proton-transporting ATP synthase activity, rotational mechanism; P:ATP hydrolysis coupled cation transmembrane transport	EC:3.6.1.3; EC:3.6.1.15	Adenosinetriphosphatase; Nucleoside-triphosphate phosphatase	Metabolic pathways-ko01100 / Oxidative phosphorylation-ko00190 / Photosynthesis-ko00195
contig00759	gi|590711832|ref|XP_007049219.1|	F-box and associated interaction domains-containing	AT3G07870		F-box and associated interaction domains-containing protein	Q9SFC7.1	F-box protein At3g07870	P:GO:0008284; C:GO:0009506	P:positive regulation of cell proliferation; C:plasmodesma
contig00760	gi|698946252|gb|AIU34465.1|	putative glucose-6-phosphate isomerase, partial	AT4G24620	PGI1, PGI	phosphoglucose isomerase 1	Q8H103.1	Glucose-6-phosphate isomerase 1, chloroplastic	F:GO:0004347; P:GO:0006094; P:GO:0006096	F:glucose-6-phosphate isomerase activity; P:gluconeogenesis; P:glycolytic process	EC:5.3.1.9	Glucose-6-phosphate isomerase	Amino sugar and nucleotide sugar metabolism-ko00520 / Biosynthesis of secondary metabolites-ko01110 / Carbon metabolism-ko01200 / Glycolysis / Gluconeogenesis-ko00010 / Metabolic pathways-ko01100 / Pentose phosphate pathway-ko00030 / Starch and sucrose metabolism-ko00500
contig00761	gi|661875576|emb|CDP20019.1|	unnamed protein product	AT3G57890		Tubulin binding cofactor C domain-containing protein	Q9NVR7.1	TBCC domain-containing protein 1
contig00762	gi|572938505|gb|AHF58595.1|	delta 1-pyrroline-5-carboxylate synthetase 1	AT3G55610	P5CS2	delta 1-pyrroline-5-carboxylate synthase 2	O04015.1	Delta-1-pyrroline-5-carboxylate synthase	F:GO:0004349; F:GO:0004350; F:GO:0005524; C:GO:0005737; P:GO:0016310; P:GO:0055114; P:GO:0055129	F:glutamate 5-kinase activity; F:glutamate-5-semialdehyde dehydrogenase activity; F:ATP binding; C:cytoplasm; P:phosphorylation; P:oxidation-reduction process; P:L-proline biosynthetic process	EC:1.2.1.41; EC:2.7.2.11	Glutamate-5-semialdehyde dehydrogenase; Glutamate 5-kinase	Arginine and proline metabolism-ko00330 / Biosynthesis of amino acids-ko01230 / Biosynthesis of secondary metabolites-ko01110 / Metabolic pathways-ko01100
contig00763	gi|596234810|ref|XP_007224346.1|	hypothetical protein PRUPE_ppa020677mg, partial	AT3G23900		RNA recognition motif (RRM)-containing protein	Q8BTI8.3	Serine/arginine repetitive matrix protein 2
contig00764	gi|641851198|gb|KDO70069.1|	hypothetical protein CISIN_1g003284mg	AT1G25540	PFT1	phytochrome and flowering time regulatory protein (PFT1)	Q7XYY2.1	Mediator of RNA polymerase II transcription subunit 25
contig00765	gi|147843889|emb|CAN79441.1|	hypothetical protein VITISV_017668	AT2G27980		Acyl-CoA N-acyltransferase with RING/FYVE/PHD-type zinc finger domain	F4IXE7.1	Increased DNA methylation 1	F:GO:0046872	F:metal ion binding
contig00766	gi|720009091|ref|XP_010258829.1|	peroxisomal acyl-coenzyme A oxidase 1-like	AT4G16760	ACX1, ATACX1	acyl-CoA oxidase 1	O65202.1	Peroxisomal acyl-coenzyme A oxidase 1	F:GO:0003997; C:GO:0005777; P:GO:0006635; F:GO:0071949	F:acyl-CoA oxidase activity; C:peroxisome; P:fatty acid beta-oxidation; F:FAD binding	EC:1.3.3.6	Acyl-CoA oxidase	Biosynthesis of secondary metabolites-ko01110 / Biosynthesis of unsaturated fatty acids-ko01040 / Fatty acid degradation-ko00071 / Fatty acid metabolism-ko01212 / Metabolic pathways-ko01100 / Peroxisome-ko04146 / alpha-Linolenic acid metabolism-ko00592
contig00767	gi|255556649|ref|XP_002519358.1|	leucine-rich repeat-containing	AT5G36930		Disease resistance protein (TIR-NBS-LRR class) family	Q40392.1	TMV resistance protein N	P:GO:0007165; F:GO:0043531	P:signal transduction; F:ADP binding
contig00768	gi|698574721|ref|XP_009775737.1|	transmembrane 9 superfamily member 4	AT5G35160		Endomembrane protein 70 protein family	Q9FYQ8.1	Transmembrane 9 superfamily member 11	C:GO:0016021	C:integral component of membrane
contig00769	gi|460393811|ref|XP_004242502.1|	laccase-3-like	AT5G05390	LAC12	laccase 12	Q9FLB5.1	Laccase-12
contig00770	gi|297737338|emb|CBI26539.3|	unnamed protein product	AT1G54130	RSH3, AT-RSH3, ATRSH3	RELA/SPOT homolog 3	P74007.1	Probable guanosine-3',5'-bis(diphosphate) 3'-pyrophosphohydrolase	C:GO:0009507; P:GO:0015969	C:chloroplast; P:guanosine tetraphosphate metabolic process
contig00771	gi|661882431|emb|CDP14011.1|	unnamed protein product	AT2G40140	CZF1, ZFAR1, SZF2, ATSZF2	zinc finger (CCCH-type) family protein	Q9XEE6.1	Zinc finger CCCH domain-containing protein 29	F:GO:0046872	F:metal ion binding
contig00772	gi|697138168|ref|XP_009623163.1|	uncharacterized protein LOC104114416	AT2G29510		Protein of unknown function (DUF3527)
contig00773	gi|296085801|emb|CBI31125.3|	unnamed protein product	AT5G24710		Transducin/WD40 repeat-like superfamily protein
contig00774	gi|661878500|emb|CDP17802.1|	unnamed protein product	AT2G45550	CYP76C4	cytochrome P450, family 76, subfamily C, polypeptide 4	I3PFJ5.1	Cytochrome P450 76AD1	C:GO:0016020; F:GO:0016491; F:GO:0046872	C:membrane; F:oxidoreductase activity; F:metal ion binding
contig00775	gi|661897804|emb|CDO97771.1|	unnamed protein product	AT1G72300		Leucine-rich receptor-like protein kinase family protein	Q9C7S5.1	Tyrosine-sulfated glycopeptide receptor 1	F:GO:0004674; F:GO:0005524; P:GO:0006468; C:GO:0016021	F:protein serine/threonine kinase activity; F:ATP binding; P:protein phosphorylation; C:integral component of membrane	EC:2.7.11	Transferring phosphorus-containing groups
contig00776	gi|659093809|ref|XP_008447729.1|	imidazole glycerol phosphate synthase chloroplastic	AT4G26900	AT-HF, HISN4	HIS HF	Q9SZ30.1	Imidazole glycerol phosphate synthase hisHF, chloroplastic	P:GO:0000105; F:GO:0000107; C:GO:0005737; F:GO:0016833	P:histidine biosynthetic process; F:imidazoleglycerol-phosphate synthase activity; C:cytoplasm; F:oxo-acid-lyase activity			Biosynthesis of amino acids-ko01230 / Biosynthesis of secondary metabolites-ko01110 / Histidine metabolism-ko00340 / Metabolic pathways-ko01100
contig00777	gi|719968954|ref|XP_010266968.1|	LMBR1 domain-containing 2 homolog A-like isoform X2	AT5G65290		LMBR1-like membrane protein	Q54Q92.1	LMBR1 domain-containing protein 2 homolog A	C:GO:0016021	C:integral component of membrane
contig00778	gi|643731295|gb|KDP38604.1|	hypothetical protein JCGZ_05311	AT4G36630	EMB2754	Vacuolar sorting protein 39	Q8R5L3.1	Vam6/Vps39-like protein	C:GO:0005622; P:GO:0006886; P:GO:0016192	C:intracellular; P:intracellular protein transport; P:vesicle-mediated transport
contig00779	gi|661889801|emb|CDP06521.1|	unnamed protein product	AT2G38040	CAC3	acetyl Co-enzyme a carboxylase carboxyltransferase alpha subunit	Q9LD43.1	Acetyl-coenzyme A carboxylase carboxyl transferase subunit alpha, chloroplastic	F:GO:0003989; P:GO:0006633; C:GO:0009317	F:acetyl-CoA carboxylase activity; P:fatty acid biosynthetic process; C:acetyl-CoA carboxylase complex	EC:6.4.1.2	Acetyl-CoA carboxylase	Biosynthesis of secondary metabolites-ko01110 / Carbon metabolism-ko01200 / Fatty acid biosynthesis-ko00061 / Fatty acid metabolism-ko01212 / Metabolic pathways-ko01100 / Propanoate metabolism-ko00640 / Pyruvate metabolism-ko00620
contig00780	gi|565363845|ref|XP_006348640.1|	phosphatidylinositol 4-kinase gamma 7-like	AT1G13640		Phosphatidylinositol 3- and 4-kinase family protein	Q8W4R8.1	Phosphatidylinositol 4-kinase gamma 6
contig00781	gi|359489634|ref|XP_002276245.2|	ATP-dependent helicase BRM-like	AT2G46020	CHR2, ATBRM, BRM, CHA2	transcription regulatory protein SNF2, putative	Q6EVK6.1	ATP-dependent helicase BRM
contig00782	gi|698532877|ref|XP_009763253.1|	TRANSPORT INHIBITOR RESPONSE 1-like	AT3G62980	TIR1	F-box/RNI-like superfamily protein	Q570C0.2	Protein TRANSPORT INHIBITOR RESPONSE 1					Plant hormone signal transduction-ko04075
contig00783	gi|703157461|ref|XP_010111732.1|	hypothetical protein L484_008390	AT3G48050		" BAH domain ;TFIIS helical bundle-like domain "	Q6GLQ4.1	Serine/threonine-protein phosphatase 1 regulatory subunit 10	F:GO:0003682; C:GO:0005634	F:chromatin binding; C:nucleus
contig00784	gi|568872787|ref|XP_006489546.1|	cellulose synthase A catalytic subunit 8 [UDP-forming]-like isoform X2	AT4G24000	ATCSLG2, CSLG2	cellulose synthase like G2	Q8VYR4.1	Cellulose synthase-like protein G2
contig00785	gi|567886436|ref|XP_006435740.1|	phosphoinositide phospholipase C 2-like	AT3G08510	ATPLC2, PLC2	phospholipase C 2	Q39033.1	Phosphoinositide phospholipase C 2	F:GO:0004435; F:GO:0004871; C:GO:0005622; P:GO:0016042; P:GO:0035556	F:phosphatidylinositol phospholipase C activity; F:signal transducer activity; C:intracellular; P:lipid catabolic process; P:intracellular signal transduction	EC:3.1.4.11; EC:3.1.4.3	Phosphoinositide phospholipase C; Phospholipase C	AGE-RAGE signaling pathway in diabetic complications-ko04933 / Inositol phosphate metabolism-ko00562 / Metabolic pathways-ko01100 / Phosphatidylinositol signaling system-ko04070
contig00786	gi|565386850|ref|XP_006359221.1|	GATA transcription factor 26-like	AT4G17570.3	GATA26	GATA transcription factor 26	Q8W4H1.1	GATA transcription factor 26	F:GO:0005488	F:binding
contig00787	gi|225436053|ref|XP_002275928.1|	argonaute 4	AT2G27040	AGO4	Argonaute family protein	Q9SDG8.1	Protein argonaute 4A	F:GO:0003676; P:GO:0031047	F:nucleic acid binding; P:gene silencing by RNA
contig00788	gi|590626127|ref|XP_007026079.1|	Homeodomain-like superfamily isoform 2	AT1G64570	DUO3	Homeodomain-like superfamily protein	Q75JC9.1	Uncharacterized protein DDB_G0271670	F:GO:0003677	F:DNA binding
contig00789	gi|460371569|ref|XP_004231608.1|	TRANSPARENT TESTA 12-like	AT3G21690		MATE efflux family protein	Q9LVD9.1	Protein DETOXIFICATION 40	P:GO:0006855; F:GO:0015238; F:GO:0015297; C:GO:0016021	P:drug transmembrane transport; F:drug transmembrane transporter activity; F:antiporter activity; C:integral component of membrane
contig00790	gi|225469870|ref|XP_002269783.1|	endoglucanase 25	AT5G49720	ATGH9A1, TSD1, DEC, KOR, RSW2, IRX2, KOR1, GH9A1	glycosyl hydrolase 9A1	Q38890.1	Endoglucanase 25
contig00791	gi|661898343|emb|CDO98310.1|	unnamed protein product	AT5G50920	CLPC, ATHSP93-V, HSP93-V, DCA1, CLPC1	CLPC homologue 1	P31542.1	ATP-dependent Clp protease ATP-binding subunit ClpA homolog CD4B, chloroplastic	F:GO:0005524; P:GO:0019538	F:ATP binding; P:protein metabolic process
contig00792	gi|390134561|gb|AFL56268.1|	ABI1-like protein	AT1G72770.3	HAB1	homology to ABI1	Q9CAJ0.1	Protein phosphatase 2C 16	F:GO:0004722; P:GO:0006470; F:GO:0046872	F:protein serine/threonine phosphatase activity; P:protein dephosphorylation; F:metal ion binding	EC:3.1.3.16; EC:3.1.3.41	Protein-serine/threonine phosphatase; 4-nitrophenylphosphatase	Plant hormone signal transduction-ko04075
contig00793	gi|33341110|gb|AAQ15121.1|AF350320_1	AF350320_1 ethylene receptor ERS1	AT2G40940	ERS1, ERS	ethylene response sensor 1	Q38846.1	Ethylene response sensor 1	F:GO:0000155; P:GO:0000160; C:GO:0005622; C:GO:0016021; P:GO:0023014	F:phosphorelay sensor kinase activity; P:phosphorelay signal transduction system; C:intracellular; C:integral component of membrane; P:signal transduction by protein phosphorylation	EC:2.7.13.3	Histidine kinase	Plant hormone signal transduction-ko04075
contig00794	gi|359472534|ref|XP_002274321.2|	pentatricopeptide repeat-containing mitochondrial-like	AT1G26460		Tetratricopeptide repeat (TPR)-like superfamily protein	Q9FZD1.1	Pentatricopeptide repeat-containing protein At1g26460, mitochondrial	F:GO:0003723; F:GO:0004519; P:GO:0009451; C:GO:0043231; P:GO:0090305	F:RNA binding; F:endonuclease activity; P:RNA modification; C:intracellular membrane-bounded organelle; P:nucleic acid phosphodiester bond hydrolysis
contig00795	gi|661880133|emb|CDP16153.1|	unnamed protein product	AT5G11490		adaptin family protein	Q9LDK9.1	Beta-adaptin-like protein A	P:GO:0006886; P:GO:0016192; C:GO:0030131; F:GO:0030276	P:intracellular protein transport; P:vesicle-mediated transport; C:clathrin adaptor complex; F:clathrin binding
contig00796	gi|661883351|emb|CDP12995.1|	unnamed protein product	AT2G35330		RING/U-box superfamily protein	Q8RX22.1	MND1-interacting protein 1
contig00797	gi|359486573|ref|XP_002270458.2|	vacuolar sorting-associated 33 homolog	AT3G54860	ATVPS33, VPS33	Sec1/munc18-like (SM) proteins superfamily	Q94KJ7.1	Vacuolar protein-sorting-associated protein 33 homolog	C:GO:0005829; P:GO:0006904; C:GO:0009705	C:cytosol; P:vesicle docking involved in exocytosis; C:plant-type vacuole membrane
contig00798	gi|697176226|ref|XP_009597068.1|	transcription factor bHLH143-like	AT5G09460		" sequence-specific DNA binding transcription factors;transcription regulators "	Q9FY69.1	Transcription factor bHLH143
contig00799	gi|661896885|emb|CDP00074.1|	unnamed protein product	AT2G37570	SLT1	HSP20-like chaperones superfamily protein
contig00800	gi|225451428|ref|XP_002273749.1|	SWI SNF complex component SNF12 homolog	AT5G14170	CHC1	SWIB/MDM2 domain superfamily protein	Q9FMT4.1	SWI/SNF complex component SNF12 homolog
contig00801	gi|723715124|ref|XP_010323718.1|	H ACA ribonucleo complex non-core subunit NAF1 isoform X3	AT1G03530	ATNAF1, NAF1	nuclear assembly factor 1	P53919.1	H/ACA ribonucleoprotein complex non-core subunit NAF1
contig00802	gi|359473006|ref|XP_002278531.2|	nuclear matrix constituent 1 -like	AT1G13220	LINC2	nuclear matrix constituent protein-related	Q9SAF6.1	Protein CROWDED NUCLEI 2
contig00803	gi|20257438|gb|AAM15889.1|AF492571_1	AF492571_1GIA RGA-like gibberellin response modulator	AT1G14920	GAI, RGA2	GRAS family transcription factor family protein	Q7Y1B6.1	DELLA protein GAI	F:GO:0000989; C:GO:0005634; P:GO:0006355	F:transcription factor activity, transcription factor binding; C:nucleus; P:regulation of transcription, DNA-templated			Plant hormone signal transduction-ko04075
contig00804	gi|590722659|ref|XP_007051958.1|	Major Facilitator Superfamily with SPX (SYG1 Pho81 XPR1) domain-containing	AT4G22990		Major Facilitator Superfamily with SPX (SYG1/Pho81/XPR1) domain-containing protein	Q93ZQ5.2	SPX domain-containing membrane protein At4g22990	C:GO:0016021; P:GO:0055085	C:integral component of membrane; P:transmembrane transport
contig00805	gi|566151337|ref|XP_006369640.1|	hypothetical protein POPTR_0001s27670g	AT3G52120		SWAP (Suppressor-of-White-APricot)/surp domain-containing protein / D111/G-patch domain-containing protein	Q94C11.1	SURP and G-patch domain-containing protein 1-like protein	F:GO:0003676	F:nucleic acid binding
contig00806	gi|226235311|dbj|BAH47611.1|	auxin:hydrogen symporter transporter	AT1G70940	PIN3, ATPIN3	Auxin efflux carrier family protein	Q9S7Z8.1	Auxin efflux carrier component 3	P:GO:0009734; C:GO:0016021; P:GO:0055085	P:auxin-activated signaling pathway; C:integral component of membrane; P:transmembrane transport
contig00807	gi|590572657|ref|XP_007011907.1|	Signal recognition particle receptor alpha subunit family	AT4G30600		signal recognition particle receptor alpha subunit family protein	Q3MHE8.1	Signal recognition particle receptor subunit alpha	F:GO:0003924; F:GO:0005047; F:GO:0005525; C:GO:0005785; P:GO:0006614; P:GO:0016192	F:GTPase activity; F:signal recognition particle binding; F:GTP binding; C:signal recognition particle receptor complex; P:SRP-dependent cotranslational protein targeting to membrane; P:vesicle-mediated transport	EC:3.6.1.15	Nucleoside-triphosphate phosphatase	Protein export-ko03060
contig00808	gi|697121743|ref|XP_009614851.1|	G3BP isoform X7	AT3G25150		Nuclear transport factor 2 (NTF2) family protein with RNA binding (RRM-RBD-RNP motifs) domain	Q5RB87.1	Ras GTPase-activating protein-binding protein 1
contig00809	gi|604321246|gb|EYU31834.1|	hypothetical protein MIMGU_mgv1a002047mg	AT3G27020	YSL6	YELLOW STRIPE like 6	Q6R3K6.2	Probable metal-nicotianamine transporter YSL6	C:GO:0016021; P:GO:0055085	C:integral component of membrane; P:transmembrane transport
contig00810	gi|359495432|ref|XP_002280519.2|	ETO1 1-like	AT4G02680	EOL1	ETO1-like 1	Q9ZQX6.1	ETO1-like protein 1
contig00811	gi|225455762|ref|XP_002269751.1|	probable phenylalanyl-tRNA synthetase beta chain	AT1G72550		tRNA synthetase beta subunit family protein	Q9SGE9.1	Phenylalanine--tRNA ligase beta subunit, cytoplasmic					Aminoacyl-tRNA biosynthesis-ko00970
contig00812	gi|661893732|emb|CDP02173.1|	unnamed protein product	AT5G15020	SNL2	SIN3-like 2	Q9SRH9.2	Paired amphipathic helix protein Sin3-like 1	C:GO:0005634; P:GO:0006355	C:nucleus; P:regulation of transcription, DNA-templated
contig00813	gi|698579666|ref|XP_009777077.1|	uncharacterized protein LOC104226724	AT5G42690		Protein of unknown function, DUF547
contig00814	gi|659084148|ref|XP_008442735.1|	phosphatidylinositol 4-phosphate 5-kinase 9	AT3G09920.3	PIP5K9	phosphatidyl inositol monophosphate 5 kinase	Q8L850.2	Phosphatidylinositol 4-phosphate 5-kinase 9	F:GO:0005524; F:GO:0016308; P:GO:0046854	F:ATP binding; F:1-phosphatidylinositol-4-phosphate 5-kinase activity; P:phosphatidylinositol phosphorylation	EC:2.7.1.68	1-phosphatidylinositol-4-phosphate 5-kinase	Endocytosis-ko04144 / Inositol phosphate metabolism-ko00562 / Metabolic pathways-ko01100 / Phosphatidylinositol signaling system-ko04070
contig00815	gi|460383504|ref|XP_004237462.1|	ABC transporter F family member 5	AT5G64840	GCN5, ATGCN5	general control non-repressible 5	Q9LV93.1	ABC transporter F family member 5	F:GO:0005524; F:GO:0016887	F:ATP binding; F:ATPase activity	EC:3.6.1.3; EC:3.6.1.15	Adenosinetriphosphatase; Nucleoside-triphosphate phosphatase
contig00816	gi|359474639|ref|XP_002265359.2|	cyclin-dependent kinase F-4-like	AT4G19110		Protein kinase superfamily protein	Q6Z8C8.1	Cyclin-dependent kinase F-4	F:GO:0004674; F:GO:0005524; C:GO:0005634; C:GO:0005737; P:GO:0006468; P:GO:0010468; P:GO:0035556	F:protein serine/threonine kinase activity; F:ATP binding; C:nucleus; C:cytoplasm; P:protein phosphorylation; P:regulation of gene expression; P:intracellular signal transduction	EC:2.7.11	Transferring phosphorus-containing groups
contig00817	gi|643721884|gb|KDP31763.1|	hypothetical protein JCGZ_12224	AT2G31060		elongation factor family protein	O25225.1	GTP-binding protein TypA/BipA homolog	F:GO:0003924; F:GO:0005525	F:GTPase activity; F:GTP binding	EC:3.6.1.15	Nucleoside-triphosphate phosphatase
contig00818	gi|565376792|ref|XP_006354880.1|	serine threonine- kinase tricorner-like	AT5G09890		Protein kinase family protein	Q9Y2H1.3	Serine/threonine-protein kinase 38-like	F:GO:0004674; F:GO:0005524; P:GO:0006468	F:protein serine/threonine kinase activity; F:ATP binding; P:protein phosphorylation	EC:2.7.11	Transferring phosphorus-containing groups
contig00819	gi|595973262|ref|XP_007217700.1|	hypothetical protein PRUPE_ppa002463mg	AT3G52640		Zn-dependent exopeptidases superfamily protein	Q8GUM5.1	Nicastrin	C:GO:0016021; P:GO:0016485	C:integral component of membrane; P:protein processing
contig00820	gi|3986699|gb|AAC84138.1|	catalase	AT4G35090	CAT2	catalase 2	P07145.1	Catalase	F:GO:0004096; P:GO:0006979; F:GO:0020037; P:GO:0055114; P:GO:0098869	F:catalase activity; P:response to oxidative stress; F:heme binding; P:oxidation-reduction process; P:cellular oxidant detoxification	EC:1.11.1.7; EC:1.11.1.6	Peroxidase; Catalase	Biosynthesis of secondary metabolites-ko01110 / Carbon metabolism-ko01200 / Glyoxylate and dicarboxylate metabolism-ko00630 / Peroxisome-ko04146 / Tryptophan metabolism-ko00380
contig00821	gi|568821320|ref|XP_006465129.1|	uncharacterized protein LOC102627778				Q9HGI8.1	Eukaryotic peptide chain release factor GTP-binding subunit
contig00822	gi|697097928|ref|XP_009624094.1|	CTP synthase-like	AT3G12670	emb2742	CTP synthase family protein	P70698.2	CTP synthase 1					Metabolic pathways-ko01100 / Pyrimidine metabolism-ko00240
contig00823	gi|565359257|ref|XP_006346433.1|	protein CYPRO4-like	AT3G19240		Vacuolar import/degradation, Vid27-related protein	P40781.1	Protein CYPRO4 [Cynara cardunculus]
contig00824	gi|698465859|ref|XP_009782774.1|	probable methyltransferase PMT2	AT1G26850		S-adenosyl-L-methionine-dependent methyltransferases superfamily protein	Q9SZX8.1	Probable methyltransferase PMT17	F:GO:0008168; C:GO:0016021; P:GO:0032259	F:methyltransferase activity; C:integral component of membrane; P:methylation
contig00825	gi|697134623|ref|XP_009621357.1|	conserved oligomeric Golgi complex subunit 4	AT4G01400		" FUNCTIONS IN: molecular_function unknown; INVOLVED IN: biological_process unknown; LOCATED IN: cellular_component unknown; EXPRESSED IN: 23 plant structures; EXPRESSED DURING: 15 growth stages; CONTAINS InterPro DOMAIN/s: COG4 transport (InterPro:IPR013	Q8L838.1	Conserved oligomeric Golgi complex subunit 4
contig00826	gi|646262834|gb|AIB52439.1|	cryptochrome 2	AT1G04400	CRY2, FHA, AT-PHH1, PHH1, ATCRY2	cryptochrome 2	Q96524.2	Cryptochrome-2	P:GO:0009785; F:GO:0009882	P:blue light signaling pathway; F:blue light photoreceptor activity			Circadian rhythm - plant-ko04712
contig00827	gi|147860696|emb|CAN81449.1|	hypothetical protein VITISV_011174	AT5G35810		Ankyrin repeat family protein	A2CIR5.1	Ankyrin repeat-containing protein NPR4	C:GO:0016020; C:GO:0016021	C:membrane; C:integral component of membrane
contig00828	gi|697163003|ref|XP_009590313.1|	uncharacterized protein LOC104087518	AT4G00440		Protein of unknown function (DUF3741)
contig00829	gi|590651020|ref|XP_007032789.1|	Transporter associated with antigen processing 2	AT5G39040	ALS1, ATTAP2, TAP2	transporter associated with antigen processing protein 2	Q0WML0.1	ABC transporter B family member 27
contig00830	gi|643730533|gb|KDP37965.1|	hypothetical protein JCGZ_04608	AT1G30000	MNS3	alpha-mannosidase 3	Q93Y37.1	Mannosyl-oligosaccharide 1,2-alpha-mannosidase MNS3	F:GO:0004571; F:GO:0005509; P:GO:0008152; C:GO:0016021	F:mannosyl-oligosaccharide 1,2-alpha-mannosidase activity; F:calcium ion binding; P:metabolic process; C:integral component of membrane	EC:3.2.1.113; EC:3.2.1.24	Mannosyl-oligosaccharide 1,2-alpha-mannosidase; Alpha-mannosidase	Metabolic pathways-ko01100 / N-Glycan biosynthesis-ko00510 / Protein processing in endoplasmic reticulum-ko04141
contig00831	gi|590612797|ref|XP_007022483.1|	Peptidyl-prolyl cis-trans isomerase G isoform 1	AT5G08450		" CONTAINS InterPro DOMAIN/s: Histone deacetylation protein Rxt3 (InterPro:IPR013951); Has 30201 Blast hits to 17322 proteins in 780 species: Archae - 12; Bacteria - 1396; Metazoa - 17338; Fungi - 3422; Plants - 5037; Viruses - 0; Other Eukaryotes - 2996	Q8MP30.1	Uncharacterized histidine-rich protein DDB_G0274557	P:GO:0016575; F:GO:0016853	P:histone deacetylation; F:isomerase activity
contig00832	gi|20162467|gb|AAM14597.1|AF494192_1	AF494192_1phosphoenolpyruvate carboxylase FPUB966	AT1G53310	ATPPC1, PEPC1, ATPEPC1, PPC1	phosphoenolpyruvate carboxylase 1	Q9FV65.1	Phosphoenolpyruvate carboxylase 2	P:GO:0006099; F:GO:0008964; P:GO:0015977	P:tricarboxylic acid cycle; F:phosphoenolpyruvate carboxylase activity; P:carbon fixation	EC:4.1.1.31	Phosphoenolpyruvate carboxylase	Carbon fixation in photosynthetic organisms-ko00710 / Carbon metabolism-ko01200 / Metabolic pathways-ko01100 / Pyruvate metabolism-ko00620
contig00833	gi|225435510|ref|XP_002285548.1|	uncharacterized protein LOC100246702	AT5G12950		Putative glycosyl hydrolase of unknown function (DUF1680)	E8MGH8.1	Non-reducing end beta-L-arabinofuranosidase	F:GO:0003824	F:catalytic activity
contig00834	gi|643703815|gb|KDP20879.1|	hypothetical protein JCGZ_21350	AT3G62980	TIR1	F-box/RNI-like superfamily protein	Q570C0.2	Protein TRANSPORT INHIBITOR RESPONSE 1					Plant hormone signal transduction-ko04075
contig00835	gi|643704473|gb|KDP21537.1|	hypothetical protein JCGZ_22008	AT4G03080	BSL1	BRI1 suppressor 1 (BSU1)-like 1	Q8L7U5.2	Serine/threonine-protein phosphatase BSL1	F:GO:0004722; C:GO:0005634; P:GO:0006470; P:GO:0009742; F:GO:0046872	F:protein serine/threonine phosphatase activity; C:nucleus; P:protein dephosphorylation; P:brassinosteroid mediated signaling pathway; F:metal ion binding	EC:3.1.3.16; EC:3.1.3.41	Protein-serine/threonine phosphatase; 4-nitrophenylphosphatase
contig00836	gi|255543761|ref|XP_002512943.1|	phosphatidylinositol transporter, putative	AT2G21520		Sec14p-like phosphatidylinositol transfer family protein	F4IHJ0.1	Phosphatidylinositol/phosphatidylcholine transfer protein SFH8	C:GO:0016021	C:integral component of membrane
contig00837	gi|604334668|gb|EYU38752.1|	hypothetical protein MIMGU_mgv1a001891mg	AT2G19170	SLP3	subtilisin-like serine protease 3	Q9SZV5.1	Subtilisin-like protease SBT2.6	F:GO:0004252; C:GO:0005618; P:GO:0006508; C:GO:0016020	F:serine-type endopeptidase activity; C:cell wall; P:proteolysis; C:membrane	EC:3.4.21	Acting on peptide bonds (peptidases)
contig00838	gi|255539416|ref|XP_002510773.1|	ATP-dependent RNA	AT3G26560		ATP-dependent RNA helicase, putative	Q38953.2	Probable pre-mRNA-splicing factor ATP-dependent RNA helicase DEAH5	F:GO:0003676; F:GO:0004386; F:GO:0005524	F:nucleic acid binding; F:helicase activity; F:ATP binding	EC:3.6.1.15	Nucleoside-triphosphate phosphatase	Spliceosome-ko03040
contig00839	gi|697121125|ref|XP_009614533.1|	serine threonine- kinase HT1	AT5G58950		Protein kinase superfamily protein	Q2MHE4.1	Serine/threonine-protein kinase HT1
contig00840	gi|225456106|ref|XP_002281466.1|	66 kDa stress	AT3G18060		transducin family protein / WD-40 repeat family protein	Q9LV35.1	Actin-interacting protein 1-2	C:GO:0005829; P:GO:0030836; C:GO:0030864; C:GO:0042643; F:GO:0051015	C:cytosol; P:positive regulation of actin filament depolymerization; C:cortical actin cytoskeleton; C:actomyosin, actin portion; F:actin filament binding
contig00841	gi|673576847|gb|AIK35211.1|	SAND family	AT2G28390		SAND family protein	Q9SKN1.2	Vacuolar fusion protein MON1 homolog
contig00842	gi|211906506|gb|ACJ11746.1|	luminal binding	AT5G42020	BIP, BIP2	Heat shock protein 70 (Hsp 70) family protein	P49118.1	Luminal-binding protein	F:GO:0005524	F:ATP binding			Protein export-ko03060 / Protein processing in endoplasmic reticulum-ko04141
contig00843	gi|183238710|gb|ACC60981.1|	beta-galactosidase 1 precursor	AT3G13750	BGAL1	beta galactosidase 1	Q9SCW1.1	Beta-galactosidase 1	F:GO:0004565; P:GO:0005975; F:GO:0030246	F:beta-galactosidase activity; P:carbohydrate metabolic process; F:carbohydrate binding	EC:3.2.1.23	Beta-galactosidase
contig00844	gi|359476473|ref|XP_002266678.2|	auxin response factor 8-like	AT5G37020	ARF8, ATARF8	auxin response factor 8	Q9FGV1.2	Auxin response factor 8
contig00845	gi|590613257|ref|XP_007022613.1|	Uncharacterized protein TCM_033423				Q99315.3	Transposon Ty3-G Gag-Pol polyprotein	F:GO:0003676; F:GO:0008270; P:GO:0015074	F:nucleic acid binding; F:zinc ion binding; P:DNA integration
contig00846	gi|697170048|ref|XP_009593939.1|	aldehyde dehydrogenase 22A1	AT3G66658	ALDH22A1	aldehyde dehydrogenase 22A1	Q0WSF1.2	Aldehyde dehydrogenase 22A1
contig00847	gi|225453378|ref|XP_002271102.1|	GRAM domain-containing 1A	AT1G02120	VAD1	GRAM domain family protein	F4HVW5.1	Protein VASCULAR ASSOCIATED DEATH 1, chloroplastic	P:GO:0050896	P:response to stimulus
contig00848	gi|547886|sp|P36444.1|MAOC_FLAPR	MAOC_FLAPR: Full=NADP-dependent malic chloroplastic Short=NADP-ME Flags: Precursor	AT1G79750	ATNADP-ME4, NADP-ME4	NADP-malic enzyme 4	P36444.1	NADP-dependent malic enzyme, chloroplastic	F:GO:0004471; F:GO:0004473; F:GO:0008948; C:GO:0009507; F:GO:0046872; F:GO:0051287; P:GO:0055114	F:malate dehydrogenase (decarboxylating) (NAD+) activity; F:malate dehydrogenase (decarboxylating) (NADP+) activity; F:oxaloacetate decarboxylase activity; C:chloroplast; F:metal ion binding; F:NAD binding; P:oxidation-reduction process	EC:4.1.1.3; EC:1.1.1.38; EC:1.1.1.39; EC:1.1.1.40	Oxaloacetate decarboxylase; Malate dehydrogenase (oxaloacetate-decarboxylating); Malate dehydrogenase (decarboxylating); Malate dehydrogenase (oxaloacetate-decarboxylating) (NADP(+))	Carbon fixation in photosynthetic organisms-ko00710 / Carbon metabolism-ko01200 / Metabolic pathways-ko01100 / Pyruvate metabolism-ko00620
contig00849	gi|697129590|ref|XP_009618856.1|	mitogen-activated kinase homolog NTF3	AT1G59580	ATMPK2, MPK2	mitogen-activated protein kinase homolog 2	Q40517.1	Mitogen-activated protein kinase homolog NTF3
contig00850	gi|359496174|ref|XP_002267490.2|	probable ubiquitin-conjugating enzyme E2 24-like	AT2G33770	UBC24, ATUBC24, PHO2	phosphate 2	Q8VY10.1	Probable ubiquitin-conjugating enzyme E2 24	C:GO:0005737; P:GO:0016567; F:GO:0031625; F:GO:0061630	C:cytoplasm; P:protein ubiquitination; F:ubiquitin protein ligase binding; F:ubiquitin protein ligase activity			Ubiquitin mediated proteolysis-ko04120
contig00851	gi|694378684|ref|XP_009365568.1|	S-adenosyl-L-methionine-dependent tRNA 4-demethylwyosine synthase-like	AT1G75200		flavodoxin family protein / radical SAM domain-containing protein	Q8RXN5.1	S-adenosyl-L-methionine-dependent tRNA 4-demethylwyosine synthase
contig00852	gi|703150808|ref|XP_010109956.1|	Sister chromatid cohesion 1 3	AT5G16270	ATRAD21.3, SYN4	sister chromatid cohesion 1 protein 4	Q8W1Y0.1	Sister chromatid cohesion 1 protein 4	C:GO:0000228	C:nuclear chromosome
contig00853	gi|643718125|gb|KDP29470.1|	hypothetical protein JCGZ_19299	AT5G39450		F-box family protein	Q8RWD6.1	F-box protein At5g39450
contig00854	gi|449456214|ref|XP_004145845.1|	TATA-binding -associated factor 172-like	AT3G54280	RGD3	" DNA binding;ATP binding;nucleic acid binding;binding;helicases;ATP binding;DNA binding;helicases "	B5BT18.1	TATA-binding protein-associated factor BTAF1
contig00855	gi|604333129|gb|EYU37520.1|	hypothetical protein MIMGU_mgv1a003222mg	AT1G31850		S-adenosyl-L-methionine-dependent methyltransferases superfamily protein	Q9C6S7.1	Probable methyltransferase PMT20	F:GO:0008168; C:GO:0016021; P:GO:0032259	F:methyltransferase activity; C:integral component of membrane; P:methylation
contig00856	gi|565342060|ref|XP_006338180.1|	uncharacterized protein LOC102600519	AT1G70770		Protein of unknown function DUF2359, transmembrane	A4FV45.1	Transmembrane protein 214
contig00857	gi|356568386|ref|XP_003552392.1|	beta-amylase 7-like	AT2G45880	BMY4, BAM7	beta-amylase 7	O80831.2	Beta-amylase 7	P:GO:0000272; F:GO:0016161; F:GO:0102229	P:polysaccharide catabolic process; F:beta-amylase activity; F:amylopectin maltohydrolase activity	EC:3.2.1.2	Beta-amylase
contig00858	gi|593696718|ref|XP_007148841.1|	hypothetical protein PHAVU_005G018700g	AT2G35040		AICARFT/IMPCHase bienzyme family protein	A3DEU9.1	Bifunctional purine biosynthesis protein PurH	F:GO:0003937; F:GO:0004643; P:GO:0006164	F:IMP cyclohydrolase activity; F:phosphoribosylaminoimidazolecarboxamide formyltransferase activity; P:purine nucleotide biosynthetic process	EC:3.5.4.10; EC:2.1.2.3	IMP cyclohydrolase; Phosphoribosylaminoimidazolecarboxamide formyltransferase	Biosynthesis of secondary metabolites-ko01110 / Metabolic pathways-ko01100 / One carbon pool by folate-ko00670 / Purine metabolism-ko00230
contig00859	gi|568845720|ref|XP_006476715.1|	HIPL1 -like	AT1G74790		catalytics	Q9SSG3.2	HIPL1 protein
contig00860	gi|661881350|emb|CDP15097.1|	unnamed protein product	AT3G01680		" CONTAINS InterPro DOMAIN/s: Mediator complex subunit Med28 (InterPro:IPR021640); BEST Arabidopsis thaliana protein match is: unknown protein (TAIR:AT3G01670.1); Has 122 Blast hits to 112 proteins in 13 species: Archae - 0; Bacteria - 0; Metazoa - 0; Fun	Q9SS87.1	Protein SIEVE ELEMENT OCCLUSION B
contig00861	gi|661894805|emb|CDP01804.1|	unnamed protein product	AT2G17200	DSK2	ubiquitin family protein	Q9SII8.1	Ubiquitin domain-containing protein DSK2b					Protein processing in endoplasmic reticulum-ko04141
contig00862	gi|604318642|gb|EYU30134.1|	hypothetical protein MIMGU_mgv1a002946mg	AT1G24764	ATMAP70-2, MAP70-2	microtubule-associated proteins 70-2	Q8L7S4.1	Microtubule-associated protein 70-2	P:GO:0007010; F:GO:0008017	P:cytoskeleton organization; F:microtubule binding
contig00863	gi|698523507|ref|XP_009758565.1|	probable RNA polymerase II transcription factor B subunit 1-1 isoform X1	AT1G55750		BSD domain (BTF2-like transcription factors, Synapse-associated proteins and DOS2-like proteins)	Q3ECP0.1	Probable RNA polymerase II transcription factor B subunit 1-1	P:GO:0044260; P:GO:0090304	P:cellular macromolecule metabolic process; P:nucleic acid metabolic process			Basal transcription factors-ko03022 / Nucleotide excision repair-ko03420
contig00864	gi|480328055|gb|AGJ83729.1|	gag-pol polyprotein, partial	AT2G07706		" unknown protein; BEST Arabidopsis thaliana protein match is: unknown protein (TAIR:ATMG00470.1); Has 35333 Blast hits to 34131 proteins in 2444 species: Archae - 798; Bacteria - 22429; Metazoa - 974; Fungi - 991; Plants - 531; Viruses - 0; Other Eukaryo			F:GO:0003676; P:GO:0015074	F:nucleic acid binding; P:DNA integration
contig00865	gi|575925488|ref|YP_008999569.1|	F1 ATPase	ATMG01190	ATP1	ATP synthase subunit 1	P18260.1	ATP synthase subunit alpha, mitochondrial	F:GO:0005524; C:GO:0005743; P:GO:0015986; C:GO:0045261; F:GO:0046933; P:GO:0099132	F:ATP binding; C:mitochondrial inner membrane; P:ATP synthesis coupled proton transport; C:proton-transporting ATP synthase complex, catalytic core F(1); F:proton-transporting ATP synthase activity, rotational mechanism; P:ATP hydrolysis coupled cation transmembrane transport	EC:3.6.1.3; EC:3.6.1.15	Adenosinetriphosphatase; Nucleoside-triphosphate phosphatase	Metabolic pathways-ko01100 / Oxidative phosphorylation-ko00190
contig00866	gi|297733956|emb|CBI15203.3|	unnamed protein product	AT1G18700		DNAJ heat shock N-terminal domain-containing protein			C:GO:0016020	C:membrane
contig00867	gi|698509343|ref|XP_009799895.1|	uncharacterized protein LOC104245894 isoform X2	AT3G13460	ECT2	evolutionarily conserved C-terminal region 2	Q91YT7.1	YTH domain-containing family protein 2	F:GO:0003723	F:RNA binding
contig00868	gi|255570132|ref|XP_002526028.1|	sulfate transporter, putative	AT1G23090	" AST91, SULTR3;3 "	sulfate transporter 91	Q9SXS2.2	Probable sulfate transporter 3.3	F:GO:0008271; C:GO:0016021; P:GO:1902358	F:secondary active sulfate transmembrane transporter activity; C:integral component of membrane; P:sulfate transmembrane transport
contig00869	gi|225426412|ref|XP_002270065.1|	probable serine threonine- kinase At5g41260	AT1G63500		Protein kinase protein with tetratricopeptide repeat domain	Q9FHD7.1	Probable serine/threonine-protein kinase At5g41260	F:GO:0004675; F:GO:0005524; C:GO:0005886; P:GO:0006468; P:GO:0007178; P:GO:0009742	F:transmembrane receptor protein serine/threonine kinase activity; F:ATP binding; C:plasma membrane; P:protein phosphorylation; P:transmembrane receptor protein serine/threonine kinase signaling pathway; P:brassinosteroid mediated signaling pathway	EC:2.7.11	Transferring phosphorus-containing groups	Plant hormone signal transduction-ko04075
contig00870	gi|566148212|ref|XP_002297990.2|	hypothetical protein POPTR_0001s10240g	AT3G59140	ATMRP14, MRP14, ABCC10	multidrug resistance-associated protein 14	Q9LYS2.2	ABC transporter C family member 10	C:GO:0000325; F:GO:0005524; C:GO:0005774; C:GO:0016021; F:GO:0042626; P:GO:0055085	C:plant-type vacuole; F:ATP binding; C:vacuolar membrane; C:integral component of membrane; F:ATPase activity, coupled to transmembrane movement of substances; P:transmembrane transport	EC:3.6.1.3; EC:3.6.1.15	Adenosinetriphosphatase; Nucleoside-triphosphate phosphatase
contig00871	gi|566209465|ref|XP_006373880.1|	hypothetical protein POPTR_0016s09210g	AT5G03280	EIN2, PIR2, CKR1, ERA3, ORE3, ORE2, ATEIN2	NRAMP metal ion transporter family protein	Q9S814.1	Ethylene-insensitive protein 2	C:GO:0005622; P:GO:0009873; C:GO:0016020; C:GO:0016021; P:GO:0030001; F:GO:0046873	C:intracellular; P:ethylene-activated signaling pathway; C:membrane; C:integral component of membrane; P:metal ion transport; F:metal ion transmembrane transporter activity			Plant hormone signal transduction-ko04075
contig00872	gi|147780398|emb|CAN74679.1|	hypothetical protein VITISV_006858	AT3G62900		CW-type Zinc Finger	Q8T6B4.1	ABC transporter F family member 4	F:GO:0008270	F:zinc ion binding
contig00873	gi|359496286|ref|XP_002271978.2|	uncharacterized protein LOC100259633	AT1G70620.3		cyclin-related	Q9T0K5.1	Leucine-rich repeat extensin-like protein 3
contig00874	gi|225457921|ref|XP_002272757.1|	extended synaptotagmin-2 isoform 1	AT1G20080	SYTB, ATSYTB, NTMC2TYPE1.2, NTMC2T1.2, SYT2	Calcium-dependent lipid-binding (CaLB domain) family protein	B6ETT4.1	Synaptotagmin-2	F:GO:0008289; C:GO:0016021	F:lipid binding; C:integral component of membrane
contig00875	gi|697167913|ref|XP_009592825.1|	zinc finger CCCH domain-containing 22-like isoform X2	AT5G12440		CCCH-type zinc fingerfamily protein with RNA-binding domain	Q10M00.2	Zinc finger CCCH domain-containing protein 22
contig00876	gi|567889084|ref|XP_006437064.1|	probable polyamine oxidase 2-like isoform X3	AT2G43020	ATPAO2, PAO2	polyamine oxidase 2	Q9SKX5.1	Probable polyamine oxidase 2	F:GO:0016491; P:GO:0055114	F:oxidoreductase activity; P:oxidation-reduction process			Arginine and proline metabolism-ko00330 / beta-Alanine metabolism-ko00410
contig00877	gi|296087190|emb|CBI33564.3|	unnamed protein product	AT1G17930		Aminotransferase-like, plant mobile domain family protein	Q9LMT7.1	Protein MAINTENANCE OF MERISTEMS
contig00878	gi|661899202|emb|CDO97196.1|	unnamed protein product	AT2G23360		Plant protein of unknown function (DUF869)	Q9SLN1.2	Filament-like plant protein 7
contig00879	gi|661891362|emb|CDP05244.1|	unnamed protein product	AT5G62090	SLK2	SEUSS-like 2	Q94BP0.1	Probable transcriptional regulator SLK2
contig00880	gi|661882115|emb|CDP14340.1|	unnamed protein product	AT5G04940	SUVH1	SU(VAR)3-9 homolog 1	Q93YF5.1	Histone-lysine N-methyltransferase, H3 lysine-9 specific SUVH1	F:GO:0016740; P:GO:0032259	F:transferase activity; P:methylation			Lysine degradation-ko00310
contig00881	gi|659112319|ref|XP_008456163.1|	D-3-phosphoglycerate chloroplastic	AT4G34200	EDA9	D-3-phosphoglycerate dehydrogenase	O49485.1	D-3-phosphoglycerate dehydrogenase 1, chloroplastic	F:GO:0004617; P:GO:0006564; F:GO:0051287; P:GO:0055114	F:phosphoglycerate dehydrogenase activity; P:L-serine biosynthetic process; F:NAD binding; P:oxidation-reduction process	EC:1.1.1.95	Phosphoglycerate dehydrogenase	Biosynthesis of amino acids-ko01230 / Carbon metabolism-ko01200 / Glycine, serine and threonine metabolism-ko00260 / Metabolic pathways-ko01100
contig00882	gi|720012649|ref|XP_010259929.1|	KH domain-containing At4g18375	AT1G51580		RNA-binding KH domain-containing protein	Q8W4B1.1	RNA-binding KH domain-containing protein RCF3	F:GO:0003676; F:GO:0003723	F:nucleic acid binding; F:RNA binding
contig00883	gi|645233264|ref|XP_008223261.1|	WD repeat-containing 43	AT5G11240		transducin family protein / WD-40 repeat family protein	Q15061.3	WD repeat-containing protein 43					Ribosome biogenesis in eukaryotes-ko03008
contig00884	gi|604342981|gb|EYU42005.1|	hypothetical protein MIMGU_mgv1a002009mg	AT3G51620		PAP/OAS1 substrate-binding domain superfamily
contig00885	gi|661890262|emb|CDP05759.1|	unnamed protein product	AT1G50700	CPK33	calcium-dependent protein kinase 33	Q9C6P3.1	Calcium-dependent protein kinase 33	F:GO:0004672; F:GO:0005509; F:GO:0005524; P:GO:0006468	F:protein kinase activity; F:calcium ion binding; F:ATP binding; P:protein phosphorylation			Plant-pathogen interaction-ko04626
contig00886	gi|225428013|ref|XP_002278408.1|	E3 ubiquitin- ligase UPL3-like isoform 1	AT4G38600	KAK, UPL3	" HEAT repeat ;HECT-domain (ubiquitin-transferase) "	Q6WWW4.1	E3 ubiquitin-protein ligase UPL3	C:GO:0005737; P:GO:0016567; F:GO:0061630	C:cytoplasm; P:protein ubiquitination; F:ubiquitin protein ligase activity			Ubiquitin mediated proteolysis-ko04120
contig00887	gi|359474744|ref|XP_003631527.1|	LRR receptor-like serine threonine- kinase FEI 1-like isoform 2	AT1G31420	FEI1	Leucine-rich repeat protein kinase family protein	C0LGF4.1	LRR receptor-like serine/threonine-protein kinase FEI 1
contig00888	gi|460388832|ref|XP_004240068.1|	dynamin-related 5A	AT5G42080	ADL1, ADL1A, AG68, DRP1A, RSW9, DL1	dynamin-like protein	Q39828.1	Dynamin-related protein 5A	P:GO:0000266; F:GO:0003924; F:GO:0005525; C:GO:0005737; F:GO:0008017	P:mitochondrial fission; F:GTPase activity; F:GTP binding; C:cytoplasm; F:microtubule binding	EC:3.6.1.15	Nucleoside-triphosphate phosphatase
contig00889	gi|595791907|ref|XP_007199702.1|	hypothetical protein PRUPE_ppa000811mg	AT2G31320	PARP2, ATPARP2	poly(ADP-ribose) polymerase 2	Q9ZP54.2	Poly [ADP-ribose] polymerase 1	F:GO:0003677; F:GO:0003950; C:GO:0005634; P:GO:0006281; P:GO:0006471; P:GO:0006979; F:GO:0008270; P:GO:0009737; F:GO:0051287	F:DNA binding; F:NAD+ ADP-ribosyltransferase activity; C:nucleus; P:DNA repair; P:protein ADP-ribosylation; P:response to oxidative stress; F:zinc ion binding; P:response to abscisic acid; F:NAD binding	EC:2.4.2.30	NAD(+) ADP-ribosyltransferase	Base excision repair-ko03410
contig00890	gi|643728134|gb|KDP36322.1|	hypothetical protein JCGZ_09537	AT4G26480		RNA-binding KH domain-containing protein	Q0WLR1.1	KH domain-containing protein At4g26480	F:GO:0003723	F:RNA binding
contig00891	gi|645245910|ref|XP_008229105.1|	uncharacterized protein LOC103328489	ATMG00750	ORF119	GAG/POL/ENV polyprotein	P11227.1	Pol polyprotein
contig00892	gi|225457229|ref|XP_002284129.1|	activating signal cointegrator 1 complex subunit 3	AT5G61140		U5 small nuclear ribonucleoprotein helicase	Q9FNQ1.1	DExH-box ATP-dependent RNA helicase DExH14
contig00893	gi|719990711|ref|XP_010253045.1|	ATP-dependent RNA helicase DBP2-like	AT2G42520		P-loop containing nucleoside triphosphate hydrolases superfamily protein	Q0DB53.2	DEAD-box ATP-dependent RNA helicase 52A	F:GO:0003676; F:GO:0004386; F:GO:0005524	F:nucleic acid binding; F:helicase activity; F:ATP binding	EC:3.6.1.15	Nucleoside-triphosphate phosphatase	Spliceosome-ko03040
contig00894	gi|643736672|gb|KDP42962.1|	hypothetical protein JCGZ_23904	AT2G27210	BSL3	BRI1 suppressor 1 (BSU1)-like 3	Q9SHS7.2	Serine/threonine-protein phosphatase BSL3	F:GO:0004722; C:GO:0005634; P:GO:0006470; P:GO:0009742; F:GO:0046872	F:protein serine/threonine phosphatase activity; C:nucleus; P:protein dephosphorylation; P:brassinosteroid mediated signaling pathway; F:metal ion binding	EC:3.1.3.16; EC:3.1.3.41	Protein-serine/threonine phosphatase; 4-nitrophenylphosphatase
contig00895	gi|204022232|dbj|BAG71201.1|	DELLA 2	AT2G01570	RGA1, RGA	GRAS family transcription factor family protein	Q8S4W7.1	DELLA protein GAI1	F:GO:0000989; C:GO:0005634; P:GO:0006355	F:transcription factor activity, transcription factor binding; C:nucleus; P:regulation of transcription, DNA-templated			Plant hormone signal transduction-ko04075
contig00896	gi|719972094|ref|XP_010276555.1|	nucleolin-like isoform X2	AT2G44710		RNA-binding (RRM/RBD/RNP motifs) family protein	O43390.1	Heterogeneous nuclear ribonucleoprotein R	F:GO:0003676; F:GO:0003723	F:nucleic acid binding; F:RNA binding
contig00897
contig00898	gi|697108026|ref|XP_009607855.1|	signal recognition particle subunit SRP72-like	AT1G67680		SRP72 RNA-binding domain	P33731.3	Signal recognition particle subunit SRP72					Protein export-ko03060
contig00899	gi|698513487|ref|XP_009801682.1|	probable UDP-N-acetylglucosamine--peptide N-acetylglucosaminyltransferase SPINDLY	AT3G11540	SPY	Tetratricopeptide repeat (TPR)-like superfamily protein	Q8RVB2.1	Probable UDP-N-acetylglucosamine--peptide N-acetylglucosaminyltransferase SPINDLY	F:GO:0016757	F:transferase activity, transferring glycosyl groups
contig00900	gi|661894857|emb|CDP01856.1|	unnamed protein product	AT4G35890		winged-helix DNA-binding transcription factor family protein	Q94K80.1	La-related protein 1C	F:GO:0003723	F:RNA binding
contig00901	gi|225444476|ref|XP_002272817.1|	U3 small nucleolar RNA-associated 6 homolog	AT4G28200		" FUNCTIONS IN: molecular_function unknown; INVOLVED IN: RNA processing; LOCATED IN: intracellular; EXPRESSED IN: 22 plant structures; EXPRESSED DURING: 13 growth stages; CONTAINS InterPro DOMAIN/s: RNA-processing protein, HAT helix (InterPro:IPR003107),	Q9NYH9.2	U3 small nucleolar RNA-associated protein 6 homolog	P:GO:0000462; F:GO:0030515; C:GO:0032040; C:GO:0034388	P:maturation of SSU-rRNA from tricistronic rRNA transcript (SSU-rRNA, 5.8S rRNA, LSU-rRNA); F:snoRNA binding; C:small-subunit processome; C:Pwp2p-containing subcomplex of 90S preribosome			Ribosome biogenesis in eukaryotes-ko03008
contig00902	gi|643725004|gb|KDP34205.1|	hypothetical protein JCGZ_07776	AT5G25754		RNA polymerase I-associated factor PAF67	A7SDW5.1	Eukaryotic translation initiation factor 3 subunit L	P:GO:0001731; F:GO:0003743; C:GO:0005852; P:GO:0006446; C:GO:0016282; C:GO:0033290	P:formation of translation preinitiation complex; F:translation initiation factor activity; C:eukaryotic translation initiation factor 3 complex; P:regulation of translational initiation; C:eukaryotic 43S preinitiation complex; C:eukaryotic 48S preinitiation complex
contig00903	gi|565382336|ref|XP_006357501.1|	probable phosphatase 2C 52-like	AT1G03590		Protein phosphatase 2C family protein	Q9LR65.1	Probable protein phosphatase 2C 1	F:GO:0004722; P:GO:0006470	F:protein serine/threonine phosphatase activity; P:protein dephosphorylation	EC:3.1.3.16; EC:3.1.3.41	Protein-serine/threonine phosphatase; 4-nitrophenylphosphatase
contig00904	gi|661889098|emb|CDP07541.1|	unnamed protein product	AT5G66730		C2H2-like zinc finger protein	Q9LVQ7.1	Protein indeterminate-domain 1
contig00905	gi|225427266|ref|XP_002281271.1|	conserved oligomeric Golgi complex subunit 6	AT1G31780		" CONTAINS InterPro DOMAIN/s: Conserved oligomeric complex COG6 (InterPro:IPR010490); Has 384 Blast hits to 379 proteins in 190 species: Archae - 0; Bacteria - 4; Metazoa - 151; Fungi - 156; Plants - 42; Viruses - 0; Other Eukaryotes - 31 (source: NCBI BL	Q3SZI7.1	Conserved oligomeric Golgi complex subunit 6	P:GO:0006891; C:GO:0017119	P:intra-Golgi vesicle-mediated transport; C:Golgi transport complex
contig00906	gi|694188335|gb|AIS71908.1|	nucleobase-ascorbate transporter 6-like isoform 1	AT5G62890		Xanthine/uracil permease family protein	Q27GI3.2	Nucleobase-ascorbate transporter 6
contig00907	gi|661894573|emb|CDP01572.1|	unnamed protein product	AT5G65500		U-box domain-containing protein kinase family protein	Q9FGD7.1	Putative U-box domain-containing protein 50
contig00908	gi|565377735|ref|XP_006355325.1|	ferrochelatase- chloroplastic-like	AT5G26030	FC1, FC-I, ATFC-I	ferrochelatase 1	P42044.1	Ferrochelatase-2, chloroplastic	F:GO:0004325; C:GO:0005739; P:GO:0006783; P:GO:0006979; C:GO:0009507; C:GO:0016021	F:ferrochelatase activity; C:mitochondrion; P:heme biosynthetic process; P:response to oxidative stress; C:chloroplast; C:integral component of membrane	EC:4.99.1.1	Protoporphyrin ferrochelatase	Biosynthesis of secondary metabolites-ko01110 / Metabolic pathways-ko01100 / Porphyrin and chlorophyll metabolism-ko00860
contig00909	gi|700254016|gb|AIU48629.1|	quasimodo 3, partial	AT4G00740		S-adenosyl-L-methionine-dependent methyltransferases superfamily protein	Q93W95.1	Probable methyltransferase PMT13	F:GO:0008168; P:GO:0032259	F:methyltransferase activity; P:methylation
contig00910	gi|661878169|emb|CDP18058.1|	unnamed protein product	AT5G39040	ALS1, ATTAP2, TAP2	transporter associated with antigen processing protein 2	Q9FNU2.1	ABC transporter B family member 25	F:GO:0005524; C:GO:0016021; F:GO:0042626; P:GO:0055085	F:ATP binding; C:integral component of membrane; F:ATPase activity, coupled to transmembrane movement of substances; P:transmembrane transport	EC:3.6.1.3; EC:3.6.1.15	Adenosinetriphosphatase; Nucleoside-triphosphate phosphatase
contig00911	gi|565402707|ref|XP_006366814.1|	probably inactive leucine-rich repeat receptor kinase At5g48380-like	AT5G48380	BIR1	BAK1-interacting receptor-like kinase 1	Q9ASS4.1	Probably inactive leucine-rich repeat receptor-like protein kinase At5g48380
contig00912	gi|697103910|ref|XP_009605760.1|	exportin-1 isoform X2	AT5G17020	XPO1A, ATCRM1, ATXPO1, XPO1, HIT2	exportin 1A	Q9SMV6.1	Protein EXPORTIN 1A					RNA transport-ko03013 / Ribosome biogenesis in eukaryotes-ko03008
contig00913			AT3G11630			Q9C5R8.3	2-Cys peroxiredoxin BAS1-like, chloroplastic	F:GO:0005524	F:ATP binding
contig00914	gi|567865661|ref|XP_006425453.1|	hypothetical protein CICLE_v10025092mg	AT5G66200	ARO2	armadillo repeat only 2	Q6BTZ4.4	Vacuolar protein 8
contig00915	gi|527206835|gb|EPS72288.1|	hypothetical protein M569_02470	AT5G26830		Threonyl-tRNA synthetase	O04630.3	Threonine--tRNA ligase, mitochondrial 1	F:GO:0004829; F:GO:0005524; C:GO:0005737; P:GO:0006435	F:threonine-tRNA ligase activity; F:ATP binding; C:cytoplasm; P:threonyl-tRNA aminoacylation	EC:6.1.1.3	Threonine--tRNA ligase	Aminoacyl-tRNA biosynthesis-ko00970
contig00916	gi|359472731|ref|XP_002277195.2|	uncharacterized protein LOC100262769	AT1G48920	ATNUC-L1, PARL1, NUC-L1	nucleolin like 1	Q7XTT4.2	Nucleolin 2
contig00917	gi|225453032|ref|XP_002266145.1|	uncharacterized protein LOC100248394	AT5G18480	PGSIP6	plant glycogenin-like starch initiation protein 6	Q8GWB7.1	Inositol phosphorylceramide glucuronosyltransferase 1	C:GO:0016021; F:GO:0016757	C:integral component of membrane; F:transferase activity, transferring glycosyl groups
contig00918	gi|697140345|ref|XP_009624271.1|	plastidic ATP ADP-transporter-like	AT1G80300	NTT1, ATNTT1	nucleotide transporter 1	O24381.2	Plastidic ATP/ADP-transporter
contig00919	gi|702458442|ref|XP_010027532.1|	ATP-citrate synthase beta chain 1-like	AT5G49460	ACLB-2	ATP citrate lyase subunit B 2	Q9FGX1.1	ATP-citrate synthase beta chain protein 2	P:GO:0008152; F:GO:0046912; F:GO:0048037	P:metabolic process; F:transferase activity, transferring acyl groups, acyl groups converted into alkyl on transfer; F:cofactor binding			Biosynthesis of secondary metabolites-ko01110 / Citrate cycle (TCA cycle)-ko00020 / Metabolic pathways-ko01100
contig00920	gi|661886962|emb|CDP09371.1|	unnamed protein product	AT3G60190	ADL4, ADLP2, EDR3, DRP1E, ADL1E, DL1E	DYNAMIN-like 1E	Q9FNX5.1	Dynamin-related protein 1E	F:GO:0003924; F:GO:0005525	F:GTPase activity; F:GTP binding	EC:3.6.1.15	Nucleoside-triphosphate phosphatase
contig00921	gi|698587037|ref|XP_009779070.1|	E3 ubiquitin- ligase UPL6	AT3G17205	UPL6	ubiquitin protein ligase 6	Q8RWB8.1	E3 ubiquitin-protein ligase UPL6	F:GO:0004842; P:GO:0016567; F:GO:0016874	F:ubiquitin-protein transferase activity; P:protein ubiquitination; F:ligase activity			Ubiquitin mediated proteolysis-ko04120
contig00922	gi|267631890|gb|ACY78680.1|	calcium-dependent kinase 1	AT4G04720	CPK21	calcium-dependent protein kinase 21	P28582.2	Calcium-dependent protein kinase	F:GO:0004672; F:GO:0005509; F:GO:0005524; P:GO:0006468	F:protein kinase activity; F:calcium ion binding; F:ATP binding; P:protein phosphorylation			Plant-pathogen interaction-ko04626
contig00923	gi|590688924|ref|XP_007043083.1|	Calmodulin-domain kinase 5 isoform 1	AT2G17290	CPK6, ATCDPK3, ATCPK6	Calcium-dependent protein kinase family protein	A5A7I7.1	Calcium-dependent protein kinase 4	F:GO:0004672; F:GO:0005509; F:GO:0005524; P:GO:0006468	F:protein kinase activity; F:calcium ion binding; F:ATP binding; P:protein phosphorylation			Plant-pathogen interaction-ko04626
contig00924	gi|604327782|gb|EYU33495.1|	hypothetical protein MIMGU_mgv1a003155mg	AT4G10840		Tetratricopeptide repeat (TPR)-like superfamily protein	O81629.1	Protein KINESIN LIGHT CHAIN-RELATED 1
contig00925	gi|685320690|ref|XP_009150395.1|	uncharacterized protein LOC103873754	AT5G63420	emb2746	RNA-metabolising metallo-beta-lactamase family protein	Q58FY4.1	U-box domain-containing protein 63
contig00926	gi|255568687|ref|XP_002525315.1|	phosphatase regulatory	AT4G15415	ATB' GAMMA	Protein phosphatase 2A regulatory B subunit family protein	Q8RW96.2	Serine/threonine protein phosphatase 2A 59 kDa regulatory subunit B' gamma isoform	C:GO:0000159; P:GO:0007165; F:GO:0019888; P:GO:0043666	C:protein phosphatase type 2A complex; P:signal transduction; F:protein phosphatase regulator activity; P:regulation of phosphoprotein phosphatase activity			mRNA surveillance pathway-ko03015
contig00927	gi|698549855|ref|XP_009768784.1|	pentatricopeptide repeat-containing At5g27270	AT5G27270	EMB976	Tetratricopeptide repeat (TPR)-like superfamily protein	O04647.2	Pentatricopeptide repeat-containing protein At5g27270
contig00928	gi|359482948|ref|XP_003632863.1|	probable sulfate transporter -like isoform 2	AT3G15990	" SULTR3;4 "	" sulfate transporter 3;4 "	Q9LW86.1	Probable sulfate transporter 3.4	C:GO:0005887; F:GO:0008271; P:GO:1902358	C:integral component of plasma membrane; F:secondary active sulfate transmembrane transporter activity; P:sulfate transmembrane transport
contig00929	gi|40353284|gb|AAR84406.1|	S-adenosylmethionine decarboxylase	AT3G02470	SAMDC	S-adenosylmethionine decarboxylase	Q9AXE3.1	S-adenosylmethionine decarboxylase proenzyme	F:GO:0004014; P:GO:0006557; P:GO:0006597; P:GO:0008295	F:adenosylmethionine decarboxylase activity; P:S-adenosylmethioninamine biosynthetic process; P:spermine biosynthetic process; P:spermidine biosynthetic process	EC:4.1.1.50	Adenosylmethionine decarboxylase	Arginine and proline metabolism-ko00330 / Cysteine and methionine metabolism-ko00270 / Metabolic pathways-ko01100
contig00930	gi|697096241|ref|XP_009615413.1|	cysteine-rich receptor kinase 2	AT1G70520	CRK2	cysteine-rich RLK (RECEPTOR-like protein kinase) 2	Q9CAL3.1	Cysteine-rich receptor-like protein kinase 2
contig00931	gi|567916586|ref|XP_006450299.1|	dentin sialophospho -like	AT4G31880		" LOCATED IN: cytosol, chloroplast; EXPRESSED IN: 24 plant structures; EXPRESSED DURING: 14 growth stages; BEST Arabidopsis thaliana protein match is: Tudor/PWWP/MBT superfamily protein (TAIR:AT1G15940.1); Has 137162 Blast hits to 70781 proteins in 2973 s	O01761.3	Muscle M-line assembly protein unc-89
contig00932	gi|327533498|gb|AEA92686.1|	3-hydroxy-3-methylglutaryl coenzyme A	AT1G76490	HMG1, HMGR1, AtHMGR1	hydroxy methylglutaryl CoA reductase 1	P48021.1	3-hydroxy-3-methylglutaryl-coenzyme A reductase	F:GO:0004420; C:GO:0005789; P:GO:0008299; P:GO:0015936; C:GO:0016021; F:GO:0050661; P:GO:0055114	F:hydroxymethylglutaryl-CoA reductase (NADPH) activity; C:endoplasmic reticulum membrane; P:isoprenoid biosynthetic process; P:coenzyme A metabolic process; C:integral component of membrane; F:NADP binding; P:oxidation-reduction process	EC:1.1.1.34	Hydroxymethylglutaryl-CoA reductase (NADPH)	Biosynthesis of secondary metabolites-ko01110 / Metabolic pathways-ko01100 / Terpenoid backbone biosynthesis-ko00900
contig00933	gi|225435997|ref|XP_002273102.1|	superkiller viralicidic activity 2-like 2	AT1G59760		RNA helicase, ATP-dependent, SK12/DOB1 protein	Q9XIF2.1	DExH-box ATP-dependent RNA helicase DExH9					RNA degradation-ko03018
contig00934	gi|394305089|gb|AFN26936.1|	arginine decarboxylase	AT4G34710	ADC2, SPE2, ATADC2	arginine decarboxylase 2	Q43075.1	Arginine decarboxylase	P:GO:0006527; P:GO:0008295; F:GO:0008792	P:arginine catabolic process; P:spermidine biosynthetic process; F:arginine decarboxylase activity	EC:4.1.1.19	Arginine decarboxylase	Arginine and proline metabolism-ko00330 / Metabolic pathways-ko01100
contig00935	gi|568882186|ref|XP_006493920.1|	zinc finger CCCH domain-containing 30-like isoform X1	AT2G41900		CCCH-type zinc finger protein with ARM repeat domain	P93755.2	Zinc finger CCCH domain-containing protein 30
contig00936	gi|698514619|ref|XP_009802178.1|	acetyl-coenzyme A chloroplastic glyoxysomal isoform X1	AT5G36880	ACS	acetyl-CoA synthetase	B9DGD6.1	Acetyl-coenzyme A synthetase, chloroplastic/glyoxysomal	F:GO:0003987; F:GO:0016208; P:GO:0019427	F:acetate-CoA ligase activity; F:AMP binding; P:acetyl-CoA biosynthetic process from acetate	EC:6.2.1.1	Acetate--CoA ligase	Biosynthesis of secondary metabolites-ko01110 / Carbon metabolism-ko01200 / Glycolysis / Gluconeogenesis-ko00010 / Metabolic pathways-ko01100 / Propanoate metabolism-ko00640 / Pyruvate metabolism-ko00620
contig00937	gi|698480381|ref|XP_009787242.1|	scarecrow 8	AT5G52510	SCL8	SCARECROW-like 8	Q9FYR7.1	Scarecrow-like protein 8	P:GO:0006351; P:GO:0006355	P:transcription, DNA-templated; P:regulation of transcription, DNA-templated
contig00938	gi|703158808|ref|XP_010112086.1|	Transcriptional corepressor LEUNIG	AT4G32551	LUG, RON2	" LisH dimerisation motif;WD40/YVTN repeat-like-containing domain "	Q9FUY2.2	Transcriptional corepressor LEUNIG
contig00939	gi|567909261|ref|XP_006446944.1|	hypothetical protein CICLE_v10014778mg	AT5G14060	CARAB-AK-LYS	Aspartate kinase family protein	Q9S702.1	Aspartokinase 3, chloroplastic	F:GO:0004072; P:GO:0009088; P:GO:0009089; P:GO:0016310	F:aspartate kinase activity; P:threonine biosynthetic process; P:lysine biosynthetic process via diaminopimelate; P:phosphorylation	EC:2.7.2.4	Aspartate kinase	2-Oxocarboxylic acid metabolism-ko01210 / Biosynthesis of amino acids-ko01230 / Biosynthesis of secondary metabolites-ko01110 / Cysteine and methionine metabolism-ko00270 / Glycine, serine and threonine metabolism-ko00260 / Lysine biosynthesis-ko00300 / Metabolic pathways-ko01100 / Monobactam biosynthesis-ko00261
contig00940	gi|2499245|sp|P93401.2|NU2M_OENBE	NU2M_OENBE: NADH-ubiquinone oxidoreductase chain 2 ame	ATMG00285	NAD2A, NAD2.1, NAD2	NADH dehydrogenase 2A	P93401.2	NADH-ubiquinone oxidoreductase chain 2	C:GO:0005743; F:GO:0008137; C:GO:0016021; P:GO:0042773; C:GO:0070469	C:mitochondrial inner membrane; F:NADH dehydrogenase (ubiquinone) activity; C:integral component of membrane; P:ATP synthesis coupled electron transport; C:respiratory chain	EC:1.6.99.5; EC:1.6.99.3; EC:1.6.5.3	Acting on NADH or NADPH; NADH dehydrogenase; NADH:ubiquinone reductase (H(+)-translocating)	Metabolic pathways-ko01100 / Oxidative phosphorylation-ko00190
contig00941	gi|225441748|ref|XP_002277555.1|	DNA-directed RNA polymerase I subunit RPA1-like	AT3G57660	NRPA1	nuclear RNA polymerase A1	Q9SVY0.1	DNA-directed RNA polymerase I subunit 1					Metabolic pathways-ko01100 / Purine metabolism-ko00230 / Pyrimidine metabolism-ko00240 / RNA polymerase-ko03020
contig00942	gi|255570069|ref|XP_002525997.1|	conserved hypothetical protein	AT2G01690		ARM repeat superfamily protein	Q9ZU97.2	Protein VAC14 homolog
contig00943	gi|661882867|emb|CDP13458.1|	unnamed protein product	AT4G17410.3		DWNN domain, a CCHC-type zinc finger	F4JP52.1	E3 ubiquitin ligase PARAQUAT TOLERANCE 3	F:GO:0003676; C:GO:0005634; F:GO:0008270	F:nucleic acid binding; C:nucleus; F:zinc ion binding
contig00944	gi|359476161|ref|XP_002283083.2|	uncharacterized protein LOC100249152	AT5G25270		Ubiquitin-like superfamily protein	A4IH17.1	Large proline-rich protein bag6
contig00945	gi|470134377|ref|XP_004303030.1|	protein ROS1-like	AT2G36490	DML1, ROS1	demeter-like 1	Q9SJQ6.2	Protein ROS1
contig00946	gi|698474639|ref|XP_009784762.1|	plant intracellular Ras-group-related LRR 4-like	AT4G35470	PIRL4	plant intracellular ras group-related LRR 4	Q9SVW8.1	Plant intracellular Ras-group-related LRR protein 4
contig00947	gi|661883422|emb|CDP13066.1|	unnamed protein product	AT1G32340	NHL8	NDR1/HIN1-like 8	Q9JI90.2	E3 ubiquitin-protein ligase RNF14	F:GO:0004842; P:GO:0016567; F:GO:0016740; F:GO:0046872	F:ubiquitin-protein transferase activity; P:protein ubiquitination; F:transferase activity; F:metal ion binding
contig00948	gi|590603861|ref|XP_007020114.1|	SEC14 cytosolic factor family phosphoglyceride transfer family isoform 1	AT1G72150	PATL1	PATELLIN 1	Q56WK6.2	Patellin-1
contig00949	gi|697183307|ref|XP_009600674.1|	ROOT HAIR DEFECTIVE 3 {ECO:0000255	AT3G13870	RHD3	Root hair defective 3 GTP-binding protein (RHD3)	P93042.1	Protein ROOT HAIR DEFECTIVE 3
contig00950	gi|657600543|gb|AID52923.1|	cytosolic glyceraldehyde-3-phosphate dehydrogenase	AT1G13440	GAPC-2, GAPC2	glyceraldehyde-3-phosphate dehydrogenase C2	Q7FAH2.1	Glyceraldehyde-3-phosphate dehydrogenase 2, cytosolic	P:GO:0006006; F:GO:0016620; F:GO:0050661; F:GO:0051287; P:GO:0055114	P:glucose metabolic process; F:oxidoreductase activity, acting on the aldehyde or oxo group of donors, NAD or NADP as acceptor; F:NADP binding; F:NAD binding; P:oxidation-reduction process			Biosynthesis of amino acids-ko01230 / Biosynthesis of secondary metabolites-ko01110 / Carbon fixation in photosynthetic organisms-ko00710 / Carbon metabolism-ko01200 / Glycolysis / Gluconeogenesis-ko00010 / Metabolic pathways-ko01100
contig00951	gi|661875494|emb|CDP20067.1|	unnamed protein product	AT2G18180		Sec14p-like phosphatidylinositol transfer family protein	Q93ZE9.1	Phosphatidylinositol/phosphatidylcholine transfer protein SFH3
contig00952	gi|698548623|ref|XP_009768392.1|	two-component response regulator ARR1-like	AT4G16110	ARR2, RR2	response regulator 2	Q9ZWJ9.1	Two-component response regulator ARR2					Plant hormone signal transduction-ko04075
contig00953	gi|590684147|ref|XP_007041772.1|	Phosphatase 2C family isoform 2	AT5G66080		Protein phosphatase 2C family protein	Q5Z8P0.1	Probable protein phosphatase 2C 60	F:GO:0004722; P:GO:0006470; F:GO:0046872	F:protein serine/threonine phosphatase activity; P:protein dephosphorylation; F:metal ion binding	EC:3.1.3.16; EC:3.1.3.41	Protein-serine/threonine phosphatase; 4-nitrophenylphosphatase
contig00954	gi|697097928|ref|XP_009624094.1|	CTP synthase-like	AT3G12670	emb2742	CTP synthase family protein	Q54V77.1	CTP synthase					Metabolic pathways-ko01100 / Pyrimidine metabolism-ko00240
contig00955	gi|357436153|ref|XP_003588352.1|	NADH dehydrogenase subunit	ATMG00285	NAD2A, NAD2.1, NAD2	NADH dehydrogenase 2A	P93401.2	NADH-ubiquinone oxidoreductase chain 2					Metabolic pathways-ko01100 / Oxidative phosphorylation-ko00190
contig00956	gi|204022230|dbj|BAG71200.1|	DELLA 1	AT2G01570	RGA1, RGA	GRAS family transcription factor family protein	Q8S4W7.1	DELLA protein GAI1	F:GO:0000989; C:GO:0005634; P:GO:0006355	F:transcription factor activity, transcription factor binding; C:nucleus; P:regulation of transcription, DNA-templated			Plant hormone signal transduction-ko04075
contig00957	gi|57014010|ref|YP_173481.1|	hypothetical protein NitaMp144	ATMG00570	ORFX	Sec-independent periplasmic protein translocase	P93312.2	Uncharacterized tatC-like protein ymf16	C:GO:0005739; C:GO:0016021	C:mitochondrion; C:integral component of membrane
contig00958	gi|599430131|ref|XP_007419023.1|	hypothetical protein MELLADRAFT_84531				Q6CQE5.2	Protein TAR1
contig00959	gi|661899171|emb|CDO97165.1|	unnamed protein product	AT1G49670	NQR	ARP protein (REF)	Q8BGC4.1	Prostaglandin reductase-3
contig00960	gi|697187944|ref|XP_009603008.1|	external alternative NAD(P)H-ubiquinone oxidoreductase mitochondrial-like	AT4G05020	NDB2	NAD(P)H dehydrogenase B2	Q94BV7.1	External alternative NAD(P)H-ubiquinone oxidoreductase B2, mitochondrial
contig00961	gi|661895819|emb|CDP00397.1|	unnamed protein product	AT1G69340		appr-1-p processing enzyme family protein	A7T167.1	Protein GDAP2 homolog
contig00962	gi|700254122|gb|AIU48682.1|	TBC domain-containing	AT5G52580		RabGAP/TBC domain-containing protein	Q8TC07.2	TBC1 domain family member 15
contig00963	gi|702500200|ref|XP_010038170.1|	TRANSPORT INHIBITOR RESPONSE 1	AT3G62980	TIR1	F-box/RNI-like superfamily protein	Q570C0.2	Protein TRANSPORT INHIBITOR RESPONSE 1					Plant hormone signal transduction-ko04075
contig00964	gi|296086176|emb|CBI31617.3|	unnamed protein product	AT5G02070		Protein kinase family protein	Q9LZM4.1	Wall-associated receptor kinase-like 20
contig00965	gi|225425069|ref|XP_002270763.1|	uncharacterized protein LOC100247878	AT3G19895		RING/U-box superfamily protein	Q6DBN5.1	U-box domain-containing protein 62
contig00966	gi|698540154|ref|XP_009765662.1|	F-box LRR-repeat 3-like	AT1G80630		RNI-like superfamily protein	Q8RWU5.1	F-box/LRR-repeat protein 3
contig00967	gi|643736626|gb|KDP42916.1|	hypothetical protein JCGZ_23858	AT5G20990	B73, SIR4, CNX, CHL6, CNX1	molybdopterin biosynthesis CNX1 protein / molybdenum cofactor biosynthesis enzyme CNX1 (CNX1)	Q39054.2	Molybdopterin biosynthesis protein CNX1	P:GO:0006777; P:GO:0032324	P:Mo-molybdopterin cofactor biosynthetic process; P:molybdopterin cofactor biosynthetic process
contig00968	gi|225459067|ref|XP_002283768.1|	uncharacterized protein LOC100248920	AT4G24490		RAB geranylgeranyl transferase alpha subunit 1	Q8VYB7.1	Geranylgeranyl transferase type-2 subunit alpha 1	F:GO:0004663; C:GO:0005968; P:GO:0018344	F:Rab geranylgeranyltransferase activity; C:Rab-protein geranylgeranyltransferase complex; P:protein geranylgeranylation	EC:2.5.1.60	Protein geranylgeranyltransferase type II
contig00969	gi|698482152|ref|XP_009788016.1|	phosphoenolpyruvate carboxykinase [ATP]-like	AT4G37870	PCK1, PEPCK	phosphoenolpyruvate carboxykinase 1	Q9T074.1	Phosphoenolpyruvate carboxykinase (ATP)					Biosynthesis of secondary metabolites-ko01110 / Carbon fixation in photosynthetic organisms-ko00710 / Carbon metabolism-ko01200 / Citrate cycle (TCA cycle)-ko00020 / Glycolysis / Gluconeogenesis-ko00010 / Metabolic pathways-ko01100 / Pyruvate metabolism-ko00620
contig00970	gi|604321500|gb|EYU32076.1|	hypothetical protein MIMGU_mgv1a003165mg	AT4G00570	NAD-ME2	NAD-dependent malic enzyme 2	P37225.1	NAD-dependent malic enzyme 59 kDa isoform, mitochondrial	F:GO:0004471; F:GO:0046872; F:GO:0051287; P:GO:0055114	F:malate dehydrogenase (decarboxylating) (NAD+) activity; F:metal ion binding; F:NAD binding; P:oxidation-reduction process	EC:1.1.1.38; EC:1.1.1.39	Malate dehydrogenase (oxaloacetate-decarboxylating); Malate dehydrogenase (decarboxylating)	Carbon fixation in photosynthetic organisms-ko00710 / Carbon metabolism-ko01200 / Metabolic pathways-ko01100 / Pyruvate metabolism-ko00620
contig00971	gi|297740758|emb|CBI30940.3|	unnamed protein product	AT1G30270	CIPK23, SnRK3.23, ATCIPK23, LKS1	CBL-interacting protein kinase 23	Q93VD3.1	CBL-interacting serine/threonine-protein kinase 23	F:GO:0004674; F:GO:0005524; C:GO:0005634; C:GO:0005737; P:GO:0006468; P:GO:0035556	F:protein serine/threonine kinase activity; F:ATP binding; C:nucleus; C:cytoplasm; P:protein phosphorylation; P:intracellular signal transduction	EC:2.7.11	Transferring phosphorus-containing groups
contig00972	gi|697149377|ref|XP_009628898.1|	uncharacterized protein LOC104119170	AT4G08810	SUB1	calcium ion binding
contig00973	gi|604332796|gb|EYU37313.1|	hypothetical protein MIMGU_mgv1a000870mg	AT4G30190	AHA2, PMA2, HA2	H(+)-ATPase 2	Q03194.1	Plasma membrane ATPase 4	F:GO:0005524; P:GO:0006754; F:GO:0008553; C:GO:0016021; P:GO:1902600	F:ATP binding; P:ATP biosynthetic process; F:proton-exporting ATPase activity, phosphorylative mechanism; C:integral component of membrane; P:hydrogen ion transmembrane transport	EC:3.6.1.3; EC:3.6.3.6; EC:3.6.1.15	Adenosinetriphosphatase; Proton-exporting ATPase; Nucleoside-triphosphate phosphatase	Oxidative phosphorylation-ko00190
contig00974	gi|225444599|ref|XP_002274576.1|	Red isoform 1	AT2G26460	SMU2	RED family protein	O48713.1	Suppressor of mec-8 and unc-52 protein homolog 2	C:GO:0005634	C:nucleus
contig00975	gi|698524827|ref|XP_009759222.1|	uncharacterized protein LOC104211794	AT1G10410		Protein of unknown function (DUF1336)
contig00976	gi|643713558|gb|KDP26301.1|	hypothetical protein JCGZ_22286	AT4G38470		ACT-like protein tyrosine kinase family protein	F4JTP5.1	Serine/threonine-protein kinase STY46	F:GO:0004672; F:GO:0005524; P:GO:0006468	F:protein kinase activity; F:ATP binding; P:protein phosphorylation
contig00977	gi|641867542|gb|KDO86226.1|	hypothetical protein CISIN_1g000099mg	AT2G46020	CHR2, ATBRM, BRM, CHA2	transcription regulatory protein SNF2, putative	Q6EVK6.1	ATP-dependent helicase BRM	F:GO:0005524; C:GO:0005634; P:GO:0006355; F:GO:0008094; P:GO:0040029; P:GO:0043044	F:ATP binding; C:nucleus; P:regulation of transcription, DNA-templated; F:DNA-dependent ATPase activity; P:regulation of gene expression, epigenetic; P:ATP-dependent chromatin remodeling
contig00978	gi|590665346|ref|XP_007036714.1|	Translation elongation factor EF1A initiation factor IF2gamma family isoform 1	AT1G18070		Translation elongation factor EF1A/initiation factor IF2gamma family protein	Q8R050.2	Eukaryotic peptide chain release factor GTP-binding subunit ERF3A	F:GO:0003743; F:GO:0003746; F:GO:0003924; F:GO:0005525; P:GO:0006413; P:GO:0006414	F:translation initiation factor activity; F:translation elongation factor activity; F:GTPase activity; F:GTP binding; P:translational initiation; P:translational elongation	EC:3.6.1.15	Nucleoside-triphosphate phosphatase	mRNA surveillance pathway-ko03015
contig00979	gi|661894564|emb|CDP01563.1|	unnamed protein product	AT5G10490	MSL2	MSCS-like 2	Q56X46.1	Mechanosensitive ion channel protein 2, chloroplastic	C:GO:0016020; C:GO:0016021; P:GO:0055085	C:membrane; C:integral component of membrane; P:transmembrane transport
contig00980	gi|566147823|ref|XP_002299418.2|	hypothetical protein POPTR_0001s07870g	AT4G12290		Copper amine oxidase family protein	Q8H1H9.1	Primary amine oxidase	F:GO:0005507; F:GO:0008131; P:GO:0009308; C:GO:0016021; F:GO:0048038; P:GO:0055114	F:copper ion binding; F:primary amine oxidase activity; P:amine metabolic process; C:integral component of membrane; F:quinone binding; P:oxidation-reduction process	EC:1.4.3.21	Primary-amine oxidase	Biosynthesis of secondary metabolites-ko01110 / Glycine, serine and threonine metabolism-ko00260 / Isoquinoline alkaloid biosynthesis-ko00950 / Metabolic pathways-ko01100 / Phenylalanine metabolism-ko00360 / Tropane, piperidine and pyridine alkaloid biosynthesis-ko00960 / Tyrosine metabolism-ko00350 / beta-Alanine metabolism-ko00410
contig00981	gi|255563502|ref|XP_002522753.1|	transporter, putative	AT5G55660		DEK domain-containing chromatin associated protein	Q6AXS3.1	Protein DEK
contig00982	gi|698531478|ref|XP_009762567.1|	large proline-rich BAG6 isoform X4	AT5G42220		Ubiquitin-like superfamily protein	Q54KD5.1	P17/29C-like protein DDB_G0287399
contig00983	gi|460379730|ref|XP_004235614.1|	serine threonine phosphatase 2A 55 kDa regulatory subunit B beta isoform isoform X2	AT1G17720	ATB BETA	Protein phosphatase 2A, regulatory subunit PR55	Q39247.1	Serine/threonine protein phosphatase 2A 55 kDa regulatory subunit B beta isoform	C:GO:0000159; P:GO:0000278; F:GO:0004722; C:GO:0005829; F:GO:0019888; P:GO:0032502; P:GO:0043666; P:GO:0070262	C:protein phosphatase type 2A complex; P:mitotic cell cycle; F:protein serine/threonine phosphatase activity; C:cytosol; F:protein phosphatase regulator activity; P:developmental process; P:regulation of phosphoprotein phosphatase activity; P:peptidyl-serine dephosphorylation	EC:3.1.3.16; EC:3.1.3.41	Protein-serine/threonine phosphatase; 4-nitrophenylphosphatase	mRNA surveillance pathway-ko03015
contig00984	gi|225448988|ref|XP_002270908.1|	vacuolar amino acid transporter 1-like	AT2G39130		Transmembrane amino acid transporter family protein	P47082.1	Vacuolar amino acid transporter 1
contig00985	gi|590639550|ref|XP_007029702.1|	Origin recognition complex subunit isoform 1	AT5G16690	ORC3, ATORC3	origin recognition complex subunit 3	Q6E7H0.1	Origin of replication complex subunit 3	F:GO:0003677; C:GO:0005664; P:GO:0006260; P:GO:0009744; P:GO:0048527	F:DNA binding; C:nuclear origin of replication recognition complex; P:DNA replication; P:response to sucrose; P:lateral root development
contig00986	gi|720085655|ref|XP_010243586.1|	probable serine threonine- kinase At1g54610	AT1G54610		Protein kinase superfamily protein	Q9ZVM9.1	Probable serine/threonine-protein kinase At1g54610	F:GO:0004672; F:GO:0005524; P:GO:0006468	F:protein kinase activity; F:ATP binding; P:protein phosphorylation
contig00987	gi|390134561|gb|AFL56268.1|	ABI1-like protein	AT1G17550	HAB2	homology to ABI2	Q9CAJ0.1	Protein phosphatase 2C 16	F:GO:0004722; P:GO:0006470; F:GO:0046872	F:protein serine/threonine phosphatase activity; P:protein dephosphorylation; F:metal ion binding	EC:3.1.3.16; EC:3.1.3.41	Protein-serine/threonine phosphatase; 4-nitrophenylphosphatase	Plant hormone signal transduction-ko04075
contig00988	gi|566154232|ref|XP_006370371.1|	S-locus kinase	AT4G27290		S-locus lectin protein kinase family protein	O81833.1	G-type lectin S-receptor-like serine/threonine-protein kinase SD1-1	F:GO:0000166; F:GO:0004674; C:GO:0005886; P:GO:0006468	F:nucleotide binding; F:protein serine/threonine kinase activity; C:plasma membrane; P:protein phosphorylation	EC:2.7.11	Transferring phosphorus-containing groups
contig00989	gi|470108258|ref|XP_004290439.1|	uncharacterized protein LOC101295475	AT5G08660		Protein of unknown function (DUF668)
contig00990	gi|590721437|ref|XP_007051612.1|	Indole-3-acetic acid-amido synthetase isoform 1	AT2G46370	JAR1, FIN219	Auxin-responsive GH3 family protein	Q6I581.1	Jasmonic acid-amido synthetase JAR1	P:GO:0009611; P:GO:0009694; P:GO:0009864; F:GO:0080123	P:response to wounding; P:jasmonic acid metabolic process; P:induced systemic resistance, jasmonic acid mediated signaling pathway; F:jasmonate-amino synthetase activity			Plant hormone signal transduction-ko04075
contig00991	gi|472244720|gb|EMR89324.1|	phd-finger domain-containing				Q869E1.1	DNA ligase 1
contig00992	gi|296089739|emb|CBI39558.3|	unnamed protein product	AT4G11420	EIF3A, ATEIF3A-1, EIF3A-1, ATTIF3A1, TIF3A1	eukaryotic translation initiation factor 3A	Q9LD55.1	Eukaryotic translation initiation factor 3 subunit A					RNA transport-ko03013
contig00993	gi|723697322|ref|XP_010320662.1|	probable receptor kinase At5g15080 isoform X1	AT5G15080		Protein kinase superfamily protein	Q9LFP7.1	Probable serine/threonine-protein kinase PIX7
contig00994	gi|565366018|ref|XP_006349693.1|	uncharacterized protein LOC102592129	AT4G02715		" unknown protein; Has 30201 Blast hits to 17322 proteins in 780 species: Archae - 12; Bacteria - 1396; Metazoa - 17338; Fungi - 3422; Plants - 5037; Viruses - 0; Other Eukaryotes - 2996 (source: NCBI BLink). "
contig00995	gi|661876493|emb|CDP19447.1|	unnamed protein product	AT1G29690	CAD1	MAC/Perforin domain-containing protein	Q9C7N2.1	MACPF domain-containing protein CAD1
contig00996	gi|225427524|ref|XP_002265127.1|	probable methyltransferase PMT20	AT1G31850		S-adenosyl-L-methionine-dependent methyltransferases superfamily protein	Q9C6S7.1	Probable methyltransferase PMT20	C:GO:0005737; F:GO:0008757; C:GO:0016021; P:GO:0032259	C:cytoplasm; F:S-adenosylmethionine-dependent methyltransferase activity; C:integral component of membrane; P:methylation
contig00997	gi|460381218|ref|XP_004236349.1|	uncharacterized protein LOC778252	AT3G48500	PDE312, PTAC10	Nucleic acid-binding, OB-fold-like protein	F4JF21.1	Protein PLASTID TRANSCRIPTIONALLY ACTIVE 10	F:GO:0003676	F:nucleic acid binding
contig00998	gi|590690971|ref|XP_007043654.1|	Aminophospholipid ATPase isoform	AT5G44240	ALA2	aminophospholipid ATPase 2	P98205.1	Phospholipid-transporting ATPase 2	F:GO:0000287; F:GO:0004012; F:GO:0005524; C:GO:0016021; P:GO:0045332	F:magnesium ion binding; F:phospholipid-translocating ATPase activity; F:ATP binding; C:integral component of membrane; P:phospholipid translocation	EC:3.6.1.3; EC:3.6.3.1; EC:3.6.1.15	Adenosinetriphosphatase; Phospholipid-translocating ATPase; Nucleoside-triphosphate phosphatase
contig00999	gi|359479063|ref|XP_002285019.2|	auxin response factor 4-like	AT5G60450	ARF4	auxin response factor 4	Q9ZTX9.1	Auxin response factor 4
contig01000	gi|296083316|emb|CBI22952.3|	unnamed protein product	AT3G16810	APUM24, PUM24	pumilio 24	Q9LRZ3.1	Pumilio homolog 24	F:GO:0003729; C:GO:0005730; P:GO:0006417	F:mRNA binding; C:nucleolus; P:regulation of translation
contig01001	gi|698557368|ref|XP_009771005.1|	DEAD-box ATP-dependent RNA helicase 53-like	AT3G22330	PMH2, ATRH53	putative mitochondrial RNA helicase 2	Q9LUW5.1	DEAD-box ATP-dependent RNA helicase 53	F:GO:0097159; F:GO:1901363	F:organic cyclic compound binding; F:heterocyclic compound binding
contig01002	gi|698946330|gb|AIU34470.1|	heat shock	AT3G12580	HSP70, ATHSP70	heat shock protein 70	P27322.1	Heat shock cognate 70 kDa protein 2	F:GO:0005524	F:ATP binding			Endocytosis-ko04144 / Protein processing in endoplasmic reticulum-ko04141 / Spliceosome-ko03040
contig01003	gi|698475991|ref|XP_009785350.1|	NRT1 PTR FAMILY -like	AT3G21670		Major facilitator superfamily protein	Q9LVE0.1	Protein NRT1/ PTR FAMILY 6.4	C:GO:0016021; F:GO:0022857; P:GO:0055085	C:integral component of membrane; F:transmembrane transporter activity; P:transmembrane transport
contig01004	gi|694354771|ref|XP_009358538.1|	S-acyltransferase 24-like	AT5G20350	TIP1	Ankyrin repeat family protein with DHHC zinc finger domain	Q52T38.1	Protein S-acyltransferase 24
contig01005	gi|27436243|gb|AAO13347.1|	phenylalanine ammonia-lyase2	AT2G37040	PAL1, ATPAL1	PHE ammonia lyase 1	P24481.1	Phenylalanine ammonia-lyase 1	C:GO:0005737; P:GO:0006559; P:GO:0009800; F:GO:0045548	C:cytoplasm; P:L-phenylalanine catabolic process; P:cinnamic acid biosynthetic process; F:phenylalanine ammonia-lyase activity	EC:4.3.1.24; EC:4.3.1.25	Phenylalanine ammonia-lyase; Phenylalanine/tyrosine ammonia-lyase	Biosynthesis of secondary metabolites-ko01110 / Metabolic pathways-ko01100 / Phenylalanine metabolism-ko00360 / Phenylpropanoid biosynthesis-ko00940
contig01006	gi|590606117|ref|XP_007020659.1|	Enhanced downy mildew	AT5G55390	EDM2	ENHANCED DOWNY MILDEW 2	F4K3G5.1	Protein ENHANCED DOWNY MILDEW 2	F:GO:0046872	F:metal ion binding
contig01007	gi|157057198|gb|ABN71591.2|	Na+ H+ antiporter	AT3G05030	NHX2, ATNHX2	sodium hydrogen exchanger 2	Q56XP4.2	Sodium/hydrogen exchanger 2	C:GO:0005774; C:GO:0005886; P:GO:0006885; P:GO:0009651; F:GO:0015385; C:GO:0016021; P:GO:0035725; P:GO:0055075; P:GO:1902600	C:vacuolar membrane; C:plasma membrane; P:regulation of pH; P:response to salt stress; F:sodium:proton antiporter activity; C:integral component of membrane; P:sodium ion transmembrane transport; P:potassium ion homeostasis; P:hydrogen ion transmembrane transport
contig01008	gi|696119959|gb|AIT39745.1|	guanine nucleotide-exchange	AT3G43300	ATMIN7	HOPM interactor 7	F4IXW2.2	Brefeldin A-inhibited guanine nucleotide-exchange protein 5
contig01009	gi|225425076|ref|XP_002271486.1|	ankyrin repeat-containing At3g12360-like	AT5G35810		Ankyrin repeat family protein	A2CIR5.1	Ankyrin repeat-containing protein NPR4
contig01010	gi|661886829|emb|CDP09547.1|	unnamed protein product	AT5G04140	GLU1, GLS1, GLUS, FD-GOGAT	glutamate synthase 1	Q69RJ0.2	Ferredoxin-dependent glutamate synthase, chloroplastic	P:GO:0006537; F:GO:0015930; P:GO:0055114	P:glutamate biosynthetic process; F:glutamate synthase activity; P:oxidation-reduction process			Glyoxylate and dicarboxylate metabolism-ko00630 / Nitrogen metabolism-ko00910
contig01011	gi|460415534|ref|XP_004253113.1|	pyrophosphate--fructose 6-phosphate 1-phosphotransferase subunit alpha-like	AT1G76550		Phosphofructokinase family protein	P21342.2	Pyrophosphate--fructose 6-phosphate 1-phosphotransferase subunit alpha					Biosynthesis of secondary metabolites-ko01110 / Fructose and mannose metabolism-ko00051 / Glycolysis / Gluconeogenesis-ko00010 / Metabolic pathways-ko01100 / Pentose phosphate pathway-ko00030
contig01012	gi|698946187|gb|AIU34461.1|	importin subunit alpha-	AT4G16143	IMPA-2	importin alpha isoform 2	F4JL11.1	Importin subunit alpha-2	C:GO:0005634; C:GO:0005737; P:GO:0006606; F:GO:0008565	C:nucleus; C:cytoplasm; P:protein import into nucleus; F:protein transporter activity
contig01013	gi|224141591|ref|XP_002324151.1|	asparaginyl endopeptidase family	AT4G32940	GAMMA-VPE, GAMMAVPE	gamma vacuolar processing enzyme	Q39119.2	Vacuolar-processing enzyme gamma-isozyme	F:GO:0004197; C:GO:0005773; P:GO:0006624; P:GO:0051603	F:cysteine-type endopeptidase activity; C:vacuole; P:vacuolar protein processing; P:proteolysis involved in cellular protein catabolic process	EC:3.4.22	Acting on peptide bonds (peptidases)
contig01014	gi|661893183|emb|CDP02992.1|	unnamed protein product	AT5G21970		Ubiquitin carboxyl-terminal hydrolase family protein	Q689D6.1	Protein ROOT PRIMORDIUM DEFECTIVE 1
contig01015	gi|182382498|gb|ACB87531.1|	beta-amyrin synthase	AT1G78955	CAMS1	camelliol C synthase 1	Q8W3Z1.1	Beta-amyrin synthase	F:GO:0016866	F:intramolecular transferase activity			Sesquiterpenoid and triterpenoid biosynthesis-ko00909
contig01016	gi|568824400|ref|XP_006466590.1|	nicotinate phosphoribosyltransferase-like isoform X2	AT2G23420	NAPRT2	nicotinate phosphoribosyltransferase 2	Q84WV8.1	Nicotinate phosphoribosyltransferase 2					Metabolic pathways-ko01100 / Nicotinate and nicotinamide metabolism-ko00760
contig01017	gi|225433656|ref|XP_002265211.1|	water chloroplastic-like	AT5G26570	PWD, OK1, ATGWD3	" catalytics;carbohydrate kinases;phosphoglucan, water dikinases "	Q6ZY51.1	Phosphoglucan, water dikinase, chloroplastic
contig01018	gi|566206183|ref|XP_006374353.1|	hypothetical protein POPTR_0015s06340g	AT3G18440	AtALMT9, ALMT9	aluminum-activated malate transporter 9	Q9LS46.1	Aluminum-activated malate transporter 9	C:GO:0009705; F:GO:0015140; P:GO:0015743	C:plant-type vacuole membrane; F:malate transmembrane transporter activity; P:malate transport
contig01019	gi|698542514|ref|XP_009766433.1|	probable galacturonosyltransferase 3 isoform X1	AT4G38270	GAUT3	galacturonosyltransferase 3	Q0WQD2.2	Probable galacturonosyltransferase 3	C:GO:0000139; P:GO:0045489; F:GO:0047262; P:GO:0071555	C:Golgi membrane; P:pectin biosynthetic process; F:polygalacturonate 4-alpha-galacturonosyltransferase activity; P:cell wall organization	EC:2.4.1.43	Polygalacturonate 4-alpha-galacturonosyltransferase	Amino sugar and nucleotide sugar metabolism-ko00520 / Starch and sucrose metabolism-ko00500
contig01020	gi|643741209|gb|KDP46713.1|	hypothetical protein JCGZ_06501	AT2G44710		RNA-binding (RRM/RBD/RNP motifs) family protein	Q75JC9.1	Uncharacterized protein DDB_G0271670	F:GO:0003676; F:GO:0003723	F:nucleic acid binding; F:RNA binding
contig01021	gi|460380337|ref|XP_004235913.1|	uncharacterized protein LOC101263299	AT1G80530		Major facilitator superfamily protein	F4I9E1.1	Protein NUCLEAR FUSION DEFECTIVE 4	C:GO:0016021	C:integral component of membrane
contig01022	gi|390134561|gb|AFL56268.1|	ABI1-like protein	AT1G17550	HAB2	homology to ABI2	Q9LNP9.2	Protein phosphatase 2C 7	F:GO:0004721; F:GO:0043169	F:phosphoprotein phosphatase activity; F:cation binding	EC:3.1.3.16; EC:3.1.3.41	Protein-serine/threonine phosphatase; 4-nitrophenylphosphatase	Plant hormone signal transduction-ko04075
contig01023	gi|570709896|gb|AHE93341.1|	sucrose non-fermenting 1	AT3G01090	AKIN10, KIN10	SNF1 kinase homolog 10	Q38997.2	SNF1-related protein kinase catalytic subunit alpha KIN10	F:GO:0004674; F:GO:0005524; P:GO:0006468	F:protein serine/threonine kinase activity; F:ATP binding; P:protein phosphorylation	EC:2.7.11	Transferring phosphorus-containing groups	Regulation of autophagy-ko04140
contig01024	gi|698532920|ref|XP_009763277.1|	uncharacterized protein LOC104215221, partial	AT2G07599		" unknown protein; BEST Arabidopsis thaliana protein match is: unknown protein (TAIR:ATMG01040.1). "	P0C2F6.1	Putative ribonuclease H protein At1g65750
contig01025	gi|590687130|ref|XP_007042577.1|	Transducin family WD-40 repeat family	AT4G34280		transducin family protein / WD-40 repeat family protein	O61585.1	Katanin p80 WD40 repeat-containing subunit B1	P:GO:0071493; C:GO:0080008	P:cellular response to UV-B; C:Cul4-RING E3 ubiquitin ligase complex
contig01026	gi|470101473|ref|XP_004287197.1|	methylenetetrahydrofolate reductase 2-like	AT3G59970.3	MTHFR1	methylenetetrahydrofolate reductase 1	Q9SE94.1	Methylenetetrahydrofolate reductase 1					Carbon metabolism-ko01200 / Metabolic pathways-ko01100 / One carbon pool by folate-ko00670
contig01027	gi|567860608|ref|XP_006422958.1|	hypothetical protein CICLE_v10028040mg	AT3G19420	ATPEN2, PEN2	PTEN 2	Q9LT75.1	Phosphatidylinositol 3,4,5-trisphosphate 3-phosphatase and protein-tyrosine-phosphatase PTEN2A	P:GO:0016311	P:dephosphorylation			Inositol phosphate metabolism-ko00562 / Phosphatidylinositol signaling system-ko04070
contig01028	gi|577755044|gb|AHH86105.1|	sucrose-phosphate synthase	AT5G20280	ATSPS1F, SPS1F	sucrose phosphate synthase 1F	Q43845.1	Probable sucrose-phosphate synthase	P:GO:0005985; F:GO:0016157; F:GO:0046524	P:sucrose metabolic process; F:sucrose synthase activity; F:sucrose-phosphate synthase activity	EC:2.4.1.14; EC:2.4.1.13	Sucrose-phosphate synthase; Sucrose synthase	Metabolic pathways-ko01100 / Starch and sucrose metabolism-ko00500
contig01029	gi|225455594|ref|XP_002269354.1|	K(+) efflux antiporter 5	AT5G51710	KEA5, ATKEA5	K+ efflux antiporter 5	Q8VYR9.1	K(+) efflux antiporter 5	F:GO:0015299; C:GO:0016021; P:GO:1902600	F:solute:proton antiporter activity; C:integral component of membrane; P:hydrogen ion transmembrane transport
contig01030	gi|643718029|gb|KDP29385.1|	hypothetical protein JCGZ_18306	AT3G25800	PDF1, PR 65, PP2AA2	protein phosphatase 2A subunit A2	Q38950.2	Serine/threonine-protein phosphatase 2A 65 kDa regulatory subunit A beta isoform					mRNA surveillance pathway-ko03015
contig01031	gi|697152311|ref|XP_009630392.1|	glucose-6-phosphate 1- chloroplastic isoform X1	AT5G13110	G6PD2	glucose-6-phosphate dehydrogenase 2	Q43793.1	Glucose-6-phosphate 1-dehydrogenase, chloroplastic					Biosynthesis of secondary metabolites-ko01110 / Carbon metabolism-ko01200 / Glutathione metabolism-ko00480 / Metabolic pathways-ko01100 / Pentose phosphate pathway-ko00030
contig01032	gi|697125054|ref|XP_009616542.1|	protein SMG7L	AT1G28260		Telomerase activating protein Est1	Q9FZ99.1	Protein SMG7L
contig01033	gi|698532151|ref|XP_009762903.1|	S-acyltransferase 24	AT5G20350	TIP1	Ankyrin repeat family protein with DHHC zinc finger domain	Q52T38.1	Protein S-acyltransferase 24	C:GO:0016021; F:GO:0019706	C:integral component of membrane; F:protein-cysteine S-palmitoyltransferase activity	EC:2.3.1.225	Protein S-acyltransferase
contig01034	gi|604335783|gb|EYU39671.1|	hypothetical protein MIMGU_mgv1a003896mg	AT3G10500	anac053, NAC053	NAC domain containing protein 53	Q949N0.1	NAC domain-containing protein 53
contig01035	gi|297739087|emb|CBI28576.3|	unnamed protein product	AT1G70520	CRK2	cysteine-rich RLK (RECEPTOR-like protein kinase) 2	Q9CAL3.1	Cysteine-rich receptor-like protein kinase 2
contig01036	gi|659080486|ref|XP_008440817.1|	calcium-dependent kinase 28-like	AT5G66210	CPK28	calcium-dependent protein kinase 28	Q9FKW4.1	Calcium-dependent protein kinase 28	F:GO:0004672; F:GO:0005509; F:GO:0005524; P:GO:0006468	F:protein kinase activity; F:calcium ion binding; F:ATP binding; P:protein phosphorylation			Plant-pathogen interaction-ko04626
contig01037	gi|697138707|ref|XP_009623436.1|	arginine--tRNA cytoplasmic-like isoform X1	AT4G26300	emb1027	Arginyl-tRNA synthetase, class Ic	O23247.1	Arginine--tRNA ligase, chloroplastic/mitochondrial					Aminoacyl-tRNA biosynthesis-ko00970
contig01038	gi|13940209|emb|CAC37922.1|	fructan 1-exohydrolase IIa	AT1G55120	ATFRUCT5, AtcwINV3, FRUCT5	beta-fructofuranosidase 5	Q67XZ3.2	Beta-fructofuranosidase, insoluble isoenzyme CWINV3	P:GO:0005975; F:GO:0051669	P:carbohydrate metabolic process; F:fructan beta-fructosidase activity	EC:3.2.1.80	Fructan beta-fructosidase
contig01039	gi|697169655|ref|XP_009593723.1|	myosin-11-like	AT5G26770		" unknown protein; BEST Arabidopsis thaliana protein match is: unknown protein (TAIR:AT3G05830.1); Has 35333 Blast hits to 34131 proteins in 2444 species: Archae - 798; Bacteria - 22429; Metazoa - 974; Fungi - 991; Plants - 531; Viruses - 0; Other Eukaryo	Q6AW69.2	Cingulin-like protein 1
contig01040	gi|641867236|gb|KDO85920.1|	hypothetical protein CISIN_1g005683mg	AT3G61130	GAUT1, LGT1	galacturonosyltransferase 1	Q9LE59.1	Polygalacturonate 4-alpha-galacturonosyltransferase	C:GO:0000139; C:GO:0016021; P:GO:0045489; F:GO:0047262; P:GO:0071555	C:Golgi membrane; C:integral component of membrane; P:pectin biosynthetic process; F:polygalacturonate 4-alpha-galacturonosyltransferase activity; P:cell wall organization	EC:2.4.1.43	Polygalacturonate 4-alpha-galacturonosyltransferase	Amino sugar and nucleotide sugar metabolism-ko00520 / Starch and sucrose metabolism-ko00500
contig01041	gi|296088515|emb|CBI37506.3|	unnamed protein product	AT2G34750		RNA polymerase I specific transcription initiation factor RRN3 protein	Q10110.1	RNA polymerase I-specific transcription initiation factor rrn3
contig01042	gi|643718226|gb|KDP29515.1|	hypothetical protein JCGZ_19228	AT3G18600		P-loop containing nucleoside triphosphate hydrolases superfamily protein	Q84T03.1	DEAD-box ATP-dependent RNA helicase 27	F:GO:0003723; F:GO:0004386; F:GO:0005524	F:RNA binding; F:helicase activity; F:ATP binding	EC:3.6.1.15	Nucleoside-triphosphate phosphatase
contig01043	gi|661890130|emb|CDP06189.1|	unnamed protein product	AT3G56760		Protein kinase superfamily protein	Q9LET1.1	CDPK-related kinase 7	F:GO:0004672; F:GO:0005509; F:GO:0005524; P:GO:0006468	F:protein kinase activity; F:calcium ion binding; F:ATP binding; P:protein phosphorylation
contig01044	gi|643738077|gb|KDP44065.1|	hypothetical protein JCGZ_05532	AT5G60570		Galactose oxidase/kelch repeat superfamily protein	Q9FKJ0.1	F-box/kelch-repeat protein At5g60570
contig01045	gi|643724925|gb|KDP34126.1|	hypothetical protein JCGZ_07697	AT3G49601		" FUNCTIONS IN: molecular_function unknown; INVOLVED IN: biological_process unknown; LOCATED IN: cellular_component unknown; CONTAINS InterPro DOMAIN/s: mRNA splicing factor, Cwf21 (InterPro:IPR013170); Has 30201 Blast hits to 17322 proteins in 780 specie	Q9UQ35.2	Serine/arginine repetitive matrix protein 2
contig01046	gi|224053312|ref|XP_002297758.1|	GLUCOSE INSENSITIVE 1 family	AT1G52340	ABA2, SIS4, GIN1, SDR1, ISI4, SRE1, ATABA2, ATSDR1	NAD(P)-binding Rossmann-fold superfamily protein	Q9C826.1	Xanthoxin dehydrogenase					Biosynthesis of secondary metabolites-ko01110 / Carotenoid biosynthesis-ko00906 / Metabolic pathways-ko01100
contig01047	gi|661892051|emb|CDP04277.1|	unnamed protein product	AT5G18490		Plant protein of unknown function (DUF946)
contig01048	gi|13940209|emb|CAC37922.1|	fructan 1-exohydrolase IIa	AT1G55120	ATFRUCT5, AtcwINV3, FRUCT5	beta-fructofuranosidase 5	Q67XZ3.2	Beta-fructofuranosidase, insoluble isoenzyme CWINV3	P:GO:0005975; F:GO:0051669	P:carbohydrate metabolic process; F:fructan beta-fructosidase activity	EC:3.2.1.80	Fructan beta-fructosidase
contig01049	gi|661899376|emb|CDO97370.1|	unnamed protein product	AT2G14170.3	ALDH6B2	aldehyde dehydrogenase 6B2	Q0WM29.2	Methylmalonate-semialdehyde dehydrogenase [acylating], mitochondrial	F:GO:0004491; P:GO:0055114	F:methylmalonate-semialdehyde dehydrogenase (acylating) activity; P:oxidation-reduction process	EC:1.2.1.27	Methylmalonate-semialdehyde dehydrogenase (CoA acylating)	Carbon metabolism-ko01200 / Inositol phosphate metabolism-ko00562 / Metabolic pathways-ko01100 / Propanoate metabolism-ko00640 / Valine, leucine and isoleucine degradation-ko00280 / beta-Alanine metabolism-ko00410
contig01050	gi|661896321|emb|CDO99510.1|	unnamed protein product	AT1G28340	AtRLP4, RLP4	receptor like protein 4	Q9ZQQ7.1	Putative leucine-rich repeat receptor-like serine/threonine-protein kinase At2g14440	C:GO:0016021	C:integral component of membrane
contig01051	gi|720049652|ref|XP_010271512.1|	coatomer subunit alpha-1-like	AT1G62020		Coatomer, alpha subunit	Q94A40.2	Coatomer subunit alpha-1	C:GO:0000139; F:GO:0005198; P:GO:0006886; P:GO:0016192; C:GO:0030126	C:Golgi membrane; F:structural molecule activity; P:intracellular protein transport; P:vesicle-mediated transport; C:COPI vesicle coat
contig01052	gi|661883754|emb|CDP12587.1|	unnamed protein product	AT2G34790	MEE23, EDA28	FAD-binding Berberine family protein	O64743.1	Berberine bridge enzyme-like 15	F:GO:0016491	F:oxidoreductase activity
contig01053	gi|359473803|ref|XP_002262895.2|	uncharacterized protein L728-like isoform 1	AT5G43400		Uncharacterised conserved protein UCP015417, vWA	Q5UNY4.1	Uncharacterized protein L728
contig01054	gi|719979117|ref|XP_010249370.1|	respiratory burst oxidase homolog C	AT5G51060	RHD2, ATRBOHC, RBOHC	NADPH/respiratory burst oxidase protein D	Q2HXL0.2	Respiratory burst oxidase homolog protein C	C:GO:0016020; F:GO:0016491	C:membrane; F:oxidoreductase activity			Plant-pathogen interaction-ko04626
contig01055	gi|720006736|ref|XP_010258078.1|	RNA polymerase-associated LEO1	AT5G61150	VIP4	leo1-like family protein	Q9FNQ0.1	Protein LEO1 homolog	P:GO:0006368; P:GO:0016570; C:GO:0016593	P:transcription elongation from RNA polymerase II promoter; P:histone modification; C:Cdc73/Paf1 complex
contig01056	gi|359490274|ref|XP_002269873.2|	DEAD-box ATP-dependent RNA helicase 7-like	AT5G62190	PRH75	DEAD box RNA helicase (PRH75)	Q41382.1	DEAD-box ATP-dependent RNA helicase 7					Biosynthesis of secondary metabolites-ko01110
contig01057	gi|255561455|ref|XP_002521738.1|	mitotic control	AT2G17510	EMB2763	ribonuclease II family protein	Q9SHL7.2	Exosome complex exonuclease RRP44 homolog A	F:GO:0008859; P:GO:0090503	F:exoribonuclease II activity; P:RNA phosphodiester bond hydrolysis, exonucleolytic	EC:3.1.13; EC:3.1.15; EC:3.1.13.1	Acting on ester bonds; Acting on ester bonds; Exoribonuclease II	RNA degradation-ko03018
contig01058	gi|460379527|ref|XP_004235513.1|	D-3-phosphoglycerate dehydrogenase chloroplastic-like	AT1G17745	PGDH	D-3-phosphoglycerate dehydrogenase	O04130.2	D-3-phosphoglycerate dehydrogenase 2, chloroplastic					Biosynthesis of amino acids-ko01230 / Carbon metabolism-ko01200 / Glycine, serine and threonine metabolism-ko00260 / Metabolic pathways-ko01100
contig01059	gi|255552957|ref|XP_002517521.1|	NMDA receptor-regulated	AT1G80410	EMB2753	tetratricopeptide repeat (TPR)-containing protein	Q8VZM1.1	N-terminal acetyltransferase A complex auxiliary subunit NAA15
contig01060	gi|590661334|ref|XP_007035645.1|	Subunit H2, putative	AT3G16730		" CONTAINS InterPro DOMAIN/s: Non-SMC condensin II complex, subunit H2-like (InterPro:IPR009378); Has 249 Blast hits to 211 proteins in 82 species: Archae - 0; Bacteria - 0; Metazoa - 145; Fungi - 8; Plants - 30; Viruses - 0; Other Eukaryotes - 66 (source	Q9LUR0.1	Condensin-2 complex subunit H2	C:GO:0000793; C:GO:0005730; P:GO:0030261; P:GO:0045739; P:GO:2001022	C:condensed chromosome; C:nucleolus; P:chromosome condensation; P:positive regulation of DNA repair; P:positive regulation of response to DNA damage stimulus
contig01061	gi|643740926|gb|KDP46496.1|	hypothetical protein JCGZ_08468	AT5G58720		smr (Small MutS Related) domain-containing protein	O65573.1	SMR domain-containing protein At5g58720
contig01062	gi|356497054|ref|XP_003517379.1|	tobamovirus multiplication 2A-like	AT1G32400	TOM2A	tobamovirus multiplication 2A	Q9C5W7.1	Tobamovirus multiplication protein 2A	C:GO:0016021	C:integral component of membrane
contig01063	gi|357436153|ref|XP_003588352.1|	NADH dehydrogenase subunit	ATMG01330	ORF107H	hypothetical protein	P15688.2	NADH-ubiquinone oxidoreductase chain 2					Metabolic pathways-ko01100 / Oxidative phosphorylation-ko00190
contig01064	gi|359476600|ref|XP_002269915.2|	endoribonuclease Dicer homolog 2-like	AT3G03300	DCL2, ATDCL2	dicer-like 2	Q3EBC8.2	Endoribonuclease Dicer homolog 2
contig01065	gi|118422503|gb|ABK88909.1|	3-hydroxy-3-methylglutaryl coenzyme A reductase	AT1G76490	HMG1, HMGR1, AtHMGR1	hydroxy methylglutaryl CoA reductase 1	P29057.1	3-hydroxy-3-methylglutaryl-coenzyme A reductase 1					Biosynthesis of secondary metabolites-ko01110 / Metabolic pathways-ko01100 / Terpenoid backbone biosynthesis-ko00900
contig01066	gi|702236846|ref|XP_010046818.1|	3beta-hydroxysteroid-dehydrogenase decarboxylase isoform 3	AT2G43420		3-beta hydroxysteroid dehydrogenase/isomerase family protein	A9X4U2.2	3beta-hydroxysteroid-dehydrogenase/decarboxylase isoform 3	C:GO:0005783; P:GO:0008152; F:GO:0016616; C:GO:0044425	C:endoplasmic reticulum; P:metabolic process; F:oxidoreductase activity, acting on the CH-OH group of donors, NAD or NADP as acceptor; C:membrane part			Metabolic pathways-ko01100 / Steroid biosynthesis-ko00100
contig01067	gi|698502548|ref|XP_009796919.1|	uncharacterized protein LOC104243434 isoform X1	AT1G77800		PHD finger family protein	Q1PE04.1	F-box/LRR-repeat protein 25	F:GO:0046872	F:metal ion binding
contig01068	gi|225457901|ref|XP_002271105.1|	uncharacterized protein LOC100259195	AT1G20110		RING/FYVE/PHD zinc finger superfamily protein	Q9ASS2.1	Protein FREE1	F:GO:0046872	F:metal ion binding
contig01069	gi|460367192|ref|XP_004229459.1|	mitogen-activated kinase 15 isoform X4	AT5G19010	MPK16	mitogen-activated protein kinase 16	Q8W4J2.2	Mitogen-activated protein kinase 16	P:GO:0000165; F:GO:0004707; F:GO:0005524; C:GO:0005634; C:GO:0005773; C:GO:0005886; P:GO:0010468	P:MAPK cascade; F:MAP kinase activity; F:ATP binding; C:nucleus; C:vacuole; C:plasma membrane; P:regulation of gene expression	EC:2.7.11; EC:2.7.11.24	Transferring phosphorus-containing groups; Mitogen-activated protein kinase
contig01070	gi|565372307|ref|XP_006352737.1|	casein kinase I isoform delta-like	AT1G03930	ADK1, CKL9ALPHA, CKL9BETA	dual specificity kinase 1	Q39050.1	Casein kinase 1-like protein 11	F:GO:0004674; F:GO:0005524; P:GO:0006468	F:protein serine/threonine kinase activity; F:ATP binding; P:protein phosphorylation	EC:2.7.11	Transferring phosphorus-containing groups
contig01071	gi|567864862|ref|XP_006425080.1|	hypothetical protein CICLE_v10027883mg	AT5G58620		zinc finger (CCCH-type) family protein	Q9LUZ4.1	Zinc finger CCCH domain-containing protein 66	F:GO:0046872	F:metal ion binding
contig01072	gi|225456787|ref|XP_002277300.1|	zinc finger CCCH domain-containing 43 isoform 1	AT3G48440		Zinc finger C-x8-C-x5-C-x3-H type family protein	Q9STM4.1	Zinc finger CCCH domain-containing protein 43
contig01073	gi|604333323|gb|EYU37674.1|	hypothetical protein MIMGU_mgv1a003340mg	AT2G15620	NIR1, NIR, ATHNIR	nitrite reductase 1	Q39161.1	Ferredoxin--nitrite reductase, chloroplastic	F:GO:0016491; F:GO:0020037; F:GO:0051536; P:GO:0055114	F:oxidoreductase activity; F:heme binding; F:iron-sulfur cluster binding; P:oxidation-reduction process			Nitrogen metabolism-ko00910
contig01074	gi|703150314|ref|XP_010109828.1|	Uncharacterized protein L484_018485	AT4G19900		alpha 1,4-glycosyltransferase family protein	P0C8Q4.1	Uncharacterized protein At4g19900	C:GO:0016021	C:integral component of membrane
contig01075	gi|226235307|dbj|BAH47609.1|	auxin:hydrogen symporter transporter	AT1G73590	PIN1, ATPIN1	Auxin efflux carrier family protein	Q67UL3.1	Probable auxin efflux carrier component 1c	P:GO:0009734; C:GO:0016021; P:GO:0055085	P:auxin-activated signaling pathway; C:integral component of membrane; P:transmembrane transport
contig01076	gi|661896885|emb|CDP00074.1|	unnamed protein product	AT2G37570	SLT1	HSP20-like chaperones superfamily protein
contig01077	gi|255556390|ref|XP_002519229.1|	ATP-citrate synthase, putative	AT5G49460	ACLB-2	ATP citrate lyase subunit B 2	Q9FGX1.1	ATP-citrate synthase beta chain protein 2	F:GO:0003878; P:GO:0008152	F:ATP citrate synthase activity; P:metabolic process	EC:2.3.3.8	ATP citrate synthase	Biosynthesis of secondary metabolites-ko01110 / Citrate cycle (TCA cycle)-ko00020 / Metabolic pathways-ko01100
contig01078	gi|604334646|gb|EYU38730.1|	hypothetical protein MIMGU_mgv1a001746mg	AT5G17920	ATCIMS	Cobalamin-independent synthase family protein	Q42662.2	5-methyltetrahydropteroyltriglutamate--homocysteine methyltransferase	F:GO:0003871; F:GO:0008270; P:GO:0009086; P:GO:0032259	F:5-methyltetrahydropteroyltriglutamate-homocysteine S-methyltransferase activity; F:zinc ion binding; P:methionine biosynthetic process; P:methylation	EC:2.1.1.14	5-methyltetrahydropteroyltriglutamate--homocysteine S-methyltransferase	Biosynthesis of amino acids-ko01230 / Biosynthesis of secondary metabolites-ko01110 / Cysteine and methionine metabolism-ko00270 / Metabolic pathways-ko01100 / Selenocompound metabolism-ko00450
contig01079	gi|698466655|ref|XP_009782963.1|	uncharacterized protein LOC104231634	AT4G12700		" unknown protein; BEST Arabidopsis thaliana protein match is: unknown protein (TAIR:AT2G04280.1); Has 136 Blast hits to 136 proteins in 17 species: Archae - 0; Bacteria - 0; Metazoa - 0; Fungi - 0; Plants - 125; Viruses - 0; Other Eukaryotes - 11 (source			C:GO:0016021	C:integral component of membrane
contig01080	gi|697180927|ref|XP_009599447.1|	mannosyl-oligosaccharide 1,2-alpha-mannosidase MNS1-like	AT1G51590	MNS1, MANIB	alpha-mannosidase 1	Q9C512.1	Mannosyl-oligosaccharide 1,2-alpha-mannosidase MNS1					Metabolic pathways-ko01100 / N-Glycan biosynthesis-ko00510 / Protein processing in endoplasmic reticulum-ko04141
contig01081	gi|506458636|gb|AGM15312.1|	embryonic flower 2_2	AT5G51230	EMF2, VEF2, CYR1, AtEMF2	VEFS-Box of polycomb protein	Q8L6Y4.2	Polycomb group protein EMBRYONIC FLOWER 2
contig01082	gi|720001825|ref|XP_010256479.1|	uncharacterized protein LOC104596850	AT1G72040		P-loop containing nucleoside triphosphate hydrolases superfamily protein	P27707.1	Deoxycytidine kinase
contig01083	gi|658014081|ref|XP_008342350.1|	probable receptor kinase At2g42960	AT3G59110		Protein kinase superfamily protein	Q9SJG2.1	Probable receptor-like protein kinase At2g42960
contig01084	gi|703142370|ref|XP_010107738.1|	Pyruvate kinase isozyme A	AT3G22960	PKP1, PKP-ALPHA	Pyruvate kinase family protein	Q43117.1	Pyruvate kinase isozyme A, chloroplastic	F:GO:0000287; F:GO:0004743; P:GO:0006096; F:GO:0016301; F:GO:0030955	F:magnesium ion binding; F:pyruvate kinase activity; P:glycolytic process; F:kinase activity; F:potassium ion binding	EC:2.7.1.40	Pyruvate kinase	Biosynthesis of amino acids-ko01230 / Biosynthesis of secondary metabolites-ko01110 / Carbon metabolism-ko01200 / Glycolysis / Gluconeogenesis-ko00010 / Metabolic pathways-ko01100 / Purine metabolism-ko00230 / Pyruvate metabolism-ko00620
contig01085	gi|565342060|ref|XP_006338180.1|	uncharacterized protein LOC102600519	AT1G70770		Protein of unknown function DUF2359, transmembrane	A4FV45.1	Transmembrane protein 214
contig01086	gi|225435794|ref|XP_002285746.1|	ru large subunit-binding subunit chloroplastic	AT3G13470		TCP-1/cpn60 chaperonin family protein	P08927.2	RuBisCO large subunit-binding protein subunit beta, chloroplastic					RNA degradation-ko03018
contig01087	gi|604297772|gb|EYU17891.1|	hypothetical protein MIMGU_mgv1a004007mg	AT3G54610	HAT1, GCN5, HAG1, HAC3, HAG01, BGT	histone acetyltransferase of the GNAT family 1	Q9AR19.1	Histone acetyltransferase GCN5	F:GO:0008080	F:N-acetyltransferase activity
contig01088	gi|590591613|ref|XP_007017066.1|	No lysine kinase 4 isoform 1	AT5G58350	WNK4, ZIK2	with no lysine (K) kinase 4	Q9LVL5.1	Probable serine/threonine-protein kinase WNK4	F:GO:0004672; F:GO:0005524; P:GO:0006468	F:protein kinase activity; F:ATP binding; P:protein phosphorylation
contig01089	gi|645270533|ref|XP_008240500.1|	lysosomal beta glucosidase-like	AT5G20950		Glycosyl hydrolase family protein	A7LXU3.1	Beta-glucosidase BoGH3B					Biosynthesis of secondary metabolites-ko01110 / Cyanoamino acid metabolism-ko00460 / Metabolic pathways-ko01100 / Phenylpropanoid biosynthesis-ko00940 / Starch and sucrose metabolism-ko00500
contig01090	gi|651034686|emb|CDL93466.2|	L-galactono-1,4-lactone dehydrogenase	AT3G47930	ATGLDH, GLDH	L-galactono-1,4-lactone dehydrogenase	O47881.1	L-galactono-1,4-lactone dehydrogenase, mitochondrial	F:GO:0003885; C:GO:0016020; F:GO:0016633; F:GO:0050660; P:GO:0055114	F:D-arabinono-1,4-lactone oxidase activity; C:membrane; F:galactonolactone dehydrogenase activity; F:flavin adenine dinucleotide binding; P:oxidation-reduction process	EC:1.1.3.37; EC:1.3.2.3	D-arabinono-1,4-lactone oxidase; L-galactonolactone dehydrogenase	Ascorbate and aldarate metabolism-ko00053 / Biosynthesis of secondary metabolites-ko01110 / Metabolic pathways-ko01100
contig01091	gi|604344413|gb|EYU43167.1|	hypothetical protein MIMGU_mgv1a003856mg	AT3G08590		Phosphoglycerate mutase, 2,3-bisphosphoglycerate-independent	Q42908.1	2,3-bisphosphoglycerate-independent phosphoglycerate mutase					Biosynthesis of amino acids-ko01230 / Biosynthesis of secondary metabolites-ko01110 / Carbon metabolism-ko01200 / Glycine, serine and threonine metabolism-ko00260 / Glycolysis / Gluconeogenesis-ko00010 / Metabolic pathways-ko01100
contig01092	gi|255570665|ref|XP_002526287.1|	ATP binding	AT2G01190		Octicosapeptide/Phox/Bem1p family protein	Q54EQ9.1	Putative uncharacterized protein DDB_G0291608
contig01093	gi|565368373|ref|XP_006350821.1|	peptide transporter PTR1-like	AT3G54140	ATPTR1, PTR1	peptide transporter 1	Q9M390.1	Protein NRT1/ PTR FAMILY 8.1	P:GO:0006857; C:GO:0016021; F:GO:0022857; P:GO:0055085	P:oligopeptide transport; C:integral component of membrane; F:transmembrane transporter activity; P:transmembrane transport
contig01094	gi|697186042|ref|XP_009602054.1|	phagocytic receptor 1b	AT1G14670		Endomembrane protein 70 protein family	Q940S0.1	Transmembrane 9 superfamily member 2
contig01095	gi|698572054|ref|XP_009775043.1|	phagocytic receptor 1b	AT1G14670		Endomembrane protein 70 protein family	Q940S0.1	Transmembrane 9 superfamily member 2	C:GO:0016021	C:integral component of membrane
contig01096	gi|661891658|emb|CDP04583.1|	unnamed protein product	AT3G52950		CBS / octicosapeptide/Phox/Bemp1 (PB1) domains-containing protein	Q9LF97.1	CBS domain-containing protein CBSCBSPB3	C:GO:0016021	C:integral component of membrane
contig01097	gi|225426836|ref|XP_002283316.1|	probable NOT transcription complex subunit VIP2-like	AT1G07705		NOT2 / NOT3 / NOT5 family	Q52JK6.1	Probable NOT transcription complex subunit VIP2					RNA degradation-ko03018
contig01098	gi|224101199|ref|XP_002312182.1|	DEAD DEAH box helicase family	AT5G05450		P-loop containing nucleoside triphosphate hydrolases superfamily protein	Q9FLB0.1	DEAD-box ATP-dependent RNA helicase 18	F:GO:0003723; F:GO:0004004; F:GO:0005524; C:GO:0005730; C:GO:0005737; P:GO:0010501	F:RNA binding; F:ATP-dependent RNA helicase activity; F:ATP binding; C:nucleolus; C:cytoplasm; P:RNA secondary structure unwinding	EC:3.6.1.3; EC:3.6.1.15	Adenosinetriphosphatase; Nucleoside-triphosphate phosphatase
contig01099	gi|545190770|emb|CCQ77797.1|	heavy metal ATPase	AT4G30110	HMA2, ATHMA2	heavy metal atpase 2	Q9SZW4.1	Cadmium/zinc-transporting ATPase HMA2	P:GO:0006812	P:cation transport
contig01100	gi|225430289|ref|XP_002285126.1|	EIN3-binding F-box 1-like	AT2G25490	EBF1, FBL6	EIN3-binding F box protein 1	Q9SKK0.1	EIN3-binding F-box protein 1					Plant hormone signal transduction-ko04075
contig01101	gi|698946330|gb|AIU34470.1|	heat shock	AT5G02500	HSC70-1, HSP70-1, AT-HSC70-1, HSC70	heat shock cognate protein 70-1	P27322.1	Heat shock cognate 70 kDa protein 2	F:GO:0005524	F:ATP binding			Endocytosis-ko04144 / Protein processing in endoplasmic reticulum-ko04141 / Spliceosome-ko03040
contig01102	gi|297743397|emb|CBI36264.3|	unnamed protein product	AT1G15420		" CONTAINS InterPro DOMAIN/s: Small-subunit processome, Utp12 (InterPro:IPR007148); Has 764 Blast hits to 656 proteins in 193 species: Archae - 0; Bacteria - 42; Metazoa - 237; Fungi - 154; Plants - 85; Viruses - 23; Other Eukaryotes - 223 (source: NCBI B	Q15061.3	WD repeat-containing protein 43					Ribosome biogenesis in eukaryotes-ko03008
contig01103	gi|604298759|gb|EYU18761.1|	hypothetical protein MIMGU_mgv1a002633mg	AT2G03270		DNA-binding protein, putative	Q9EQN5.1	DNA-binding protein SMUBP-2	F:GO:0003677; F:GO:0005524	F:DNA binding; F:ATP binding
contig01104	gi|604329498|gb|EYU34829.1|	hypothetical protein MIMGU_mgv1a003795mg	AT5G14060	CARAB-AK-LYS	Aspartate kinase family protein	O23653.2	Aspartokinase 2, chloroplastic	F:GO:0004072; P:GO:0009088; P:GO:0009089; P:GO:0016310	F:aspartate kinase activity; P:threonine biosynthetic process; P:lysine biosynthetic process via diaminopimelate; P:phosphorylation	EC:2.7.2.4	Aspartate kinase	2-Oxocarboxylic acid metabolism-ko01210 / Biosynthesis of amino acids-ko01230 / Biosynthesis of secondary metabolites-ko01110 / Cysteine and methionine metabolism-ko00270 / Glycine, serine and threonine metabolism-ko00260 / Lysine biosynthesis-ko00300 / Metabolic pathways-ko01100 / Monobactam biosynthesis-ko00261
contig01105	gi|661879286|emb|CDP16995.1|	unnamed protein product	AT5G40200	DegP9	DegP protease 9	Q9FL12.1	Protease Do-like 9	F:GO:0004252; P:GO:0006508	F:serine-type endopeptidase activity; P:proteolysis	EC:3.4.21	Acting on peptide bonds (peptidases)
contig01106	gi|6049841|gb|AAF02775.1|AF190728_1	AF190728_1asparagine synthetase	AT3G47340	ASN1, DIN6, AT-ASN1	glutamine-dependent asparagine synthase 1	P31752.2	Asparagine synthetase [glutamine-hydrolyzing]	F:GO:0004066; F:GO:0005524; P:GO:0006529; P:GO:0006541	F:asparagine synthase (glutamine-hydrolyzing) activity; F:ATP binding; P:asparagine biosynthetic process; P:glutamine metabolic process	EC:6.3.5.4	Asparagine synthase (glutamine-hydrolyzing)	Alanine, aspartate and glutamate metabolism-ko00250 / Biosynthesis of secondary metabolites-ko01110 / Metabolic pathways-ko01100
contig01107	gi|661896646|emb|CDO99835.1|	unnamed protein product	AT5G04500		glycosyltransferase family protein 47	Q84WB7.1	Glycosyltransferase family protein 64 protein C5	C:GO:0016021; F:GO:0016757	C:integral component of membrane; F:transferase activity, transferring glycosyl groups
contig01108	gi|641824433|gb|KDO43769.1|	hypothetical protein CISIN_1g008254mg	AT4G18020	APRR2, PRR2	CheY-like two-component responsive regulator family protein	Q6LA43.2	Two-component response regulator-like APRR2	P:GO:0000160; F:GO:0003677; C:GO:0005634; P:GO:0006351; P:GO:0006355	P:phosphorelay signal transduction system; F:DNA binding; C:nucleus; P:transcription, DNA-templated; P:regulation of transcription, DNA-templated
contig01109	gi|697139131|ref|XP_009623653.1|	STICHEL-like 2 isoform X2	AT4G24790		AAA-type ATPase family protein	F4JRP8.1	Protein STICHEL-like 2
contig01110	gi|359486966|ref|XP_002265099.2|	uncharacterized protein LOC100255059	AT3G10770		Single-stranded nucleic acid binding R3H protein	Q80TM6.2	R3H domain-containing protein 2	F:GO:0003676	F:nucleic acid binding
contig01111	gi|643715200|gb|KDP27399.1|	hypothetical protein JCGZ_20223	AT2G27500		Glycosyl hydrolase superfamily protein	Q9ZQG9.2	Glucan endo-1,3-beta-glucosidase 14
contig01112	gi|700254998|gb|AIU49119.1|	fatty acid amide	AT5G64440	AtFAAH, FAAH	fatty acid amide hydrolase	Q7XJJ7.1	Fatty acid amide hydrolase	F:GO:0004040	F:amidase activity	EC:3.5.1.4	Amidase
contig01113	gi|698543127|ref|XP_009766636.1|	dolichyl-diphosphooligosaccharide-- glycosyltransferase subunit 1A	AT1G76400		Ribophorin I	Q9SFX3.1	Dolichyl-diphosphooligosaccharide--protein glycosyltransferase subunit 1A	F:GO:0004579; C:GO:0005789; P:GO:0006486; C:GO:0016021	F:dolichyl-diphosphooligosaccharide-protein glycotransferase activity; C:endoplasmic reticulum membrane; P:protein glycosylation; C:integral component of membrane	EC:2.4.1.119	Glycosyltransferases	Metabolic pathways-ko01100 / N-Glycan biosynthesis-ko00510 / Protein processing in endoplasmic reticulum-ko04141
contig01114	gi|698526614|ref|XP_009760145.1|	E3 ubiquitin- ligase UPL5-like	AT4G12570	UPL5	ubiquitin protein ligase 5	Q9SU29.1	E3 ubiquitin-protein ligase UPL5	F:GO:0004842; P:GO:0016567; F:GO:0016874	F:ubiquitin-protein transferase activity; P:protein ubiquitination; F:ligase activity			Endocytosis-ko04144 / Ubiquitin mediated proteolysis-ko04120
contig01115	gi|702494574|ref|XP_010036768.1|	peptidyl-prolyl cis-trans isomerase FKBP62-like isoform X2	AT3G25230	ROF1, ATFKBP62, FKBP62	rotamase FKBP 1	Q38931.2	Peptidyl-prolyl cis-trans isomerase FKBP62	P:GO:0000413; F:GO:0003755	P:protein peptidyl-prolyl isomerization; F:peptidyl-prolyl cis-trans isomerase activity	EC:5.2.1.8	Peptidylprolyl isomerase
contig01116	gi|661878402|emb|CDP17860.1|	unnamed protein product	AT5G08560		transducin family protein / WD-40 repeat family protein	Q9H7D7.3	WD repeat-containing protein 26
contig01117	gi|255546755|ref|XP_002514436.1|	calcium-dependent protein kinase, putative	AT5G04870	CPK1, ATCPK1	calcium dependent protein kinase 1	Q06850.1	Calcium-dependent protein kinase 1					Plant-pathogen interaction-ko04626
contig01118	gi|590713953|ref|XP_007049780.1|	Phototropic-responsive NPH3 family	AT5G48800		Phototropic-responsive NPH3 family protein	Q9FKB6.1	BTB/POZ domain-containing protein At5g48800
contig01119	gi|697137853|ref|XP_009622998.1|	zinc finger CCCH domain-containing 29-like	AT2G40140	CZF1, ZFAR1, SZF2, ATSZF2	zinc finger (CCCH-type) family protein	Q9XEE6.1	Zinc finger CCCH domain-containing protein 29
contig01120	gi|567901848|ref|XP_006443412.1|	T-complex 1 subunit theta-like	AT3G03960		TCP-1/cpn60 chaperonin family protein	Q94K05.1	T-complex protein 1 subunit theta	F:GO:0005524; C:GO:0005737; P:GO:0006457; F:GO:0051082	F:ATP binding; C:cytoplasm; P:protein folding; F:unfolded protein binding
contig01121	gi|643686877|gb|KDP20042.1|	hypothetical protein JCGZ_05811	AT1G07650		Leucine-rich repeat transmembrane protein kinase	C0LGE0.1	Probable LRR receptor-like serine/threonine-protein kinase At1g07650	F:GO:0004672; F:GO:0005524; P:GO:0006468	F:protein kinase activity; F:ATP binding; P:protein phosphorylation
contig01122	gi|565381143|ref|XP_006356939.1|	DEAD-box ATP-dependent RNA helicase 50-like	AT3G06980		DEA(D/H)-box RNA helicase family protein	Q0DVX2.2	DEAD-box ATP-dependent RNA helicase 50
contig01123	gi|585865114|emb|CDL93467.1|	lateral suppressor functional= GRAS-family transcriptional regulator	AT5G66770		GRAS family transcription factor	Q9FL03.1	Scarecrow-like protein 4	P:GO:0006355	P:regulation of transcription, DNA-templated
contig01124
contig01125	gi|566164778|ref|XP_002305010.2|	hypothetical protein POPTR_0004s03790g	AT1G61140.3	EDA16	SNF2 domain-containing protein / helicase domain-containing protein / zinc finger protein-related	Q94BR5.1	Helicase-like transcription factor CHR28	C:GO:0005737; F:GO:0043167	C:cytoplasm; F:ion binding
contig01126	gi|296082097|emb|CBI21102.3|	unnamed protein product	AT4G32050		neurochondrin family protein	Q5ZIG0.1	Neurochondrin
contig01127	gi|590576961|ref|XP_007013102.1|	Elongation factor Ts isoform 2	AT4G29060	emb2726	elongation factor Ts family protein	A3PCG2.1	Elongation factor Ts	F:GO:0003676; F:GO:0003746; C:GO:0005622; C:GO:0005739; P:GO:0006412; P:GO:0006414	F:nucleic acid binding; F:translation elongation factor activity; C:intracellular; C:mitochondrion; P:translation; P:translational elongation
contig01128	gi|308943877|gb|ADO51752.1|	lipoxygenase	AT3G45140	LOX2, ATLOX2	lipoxygenase 2	O24370.1	Linoleate 13S-lipoxygenase 2-1, chloroplastic	F:GO:0016702; P:GO:0031408; F:GO:0046872; P:GO:0055114	F:oxidoreductase activity, acting on single donors with incorporation of molecular oxygen, incorporation of two atoms of oxygen; P:oxylipin biosynthetic process; F:metal ion binding; P:oxidation-reduction process	EC:1.13.11	Acting on single donors with incorporation of molecular oxygen (oxygenases). The oxygen incorporated need not be derived from O(2)	Biosynthesis of secondary metabolites-ko01110 / Linoleic acid metabolism-ko00591 / Metabolic pathways-ko01100 / alpha-Linolenic acid metabolism-ko00592
contig01129	gi|567873701|ref|XP_006429440.1|	pyruvate decarboxylase 1-like	AT5G54960	PDC2	pyruvate decarboxylase-2	A2XFI3.2	Pyruvate decarboxylase 2	F:GO:0000287; F:GO:0016831; F:GO:0030976	F:magnesium ion binding; F:carboxy-lyase activity; F:thiamine pyrophosphate binding			Biosynthesis of secondary metabolites-ko01110 / Glycolysis / Gluconeogenesis-ko00010 / Metabolic pathways-ko01100
contig01130	gi|643739696|gb|KDP45434.1|	hypothetical protein JCGZ_09683	AT3G28450		Leucine-rich repeat protein kinase family protein	Q9LSI9.1	Inactive LRR receptor-like serine/threonine-protein kinase BIR2	C:GO:0016020	C:membrane
contig01131	gi|631799186|gb|AHZ21075.1|	farnesyl diphosphate synthase	AT5G47770	FPS1	farnesyl diphosphate synthase 1	O24242.1	Farnesyl pyrophosphate synthase 2	P:GO:0008299; F:GO:0016740	P:isoprenoid biosynthetic process; F:transferase activity			Biosynthesis of secondary metabolites-ko01110 / Metabolic pathways-ko01100 / Terpenoid backbone biosynthesis-ko00900
contig01132	gi|697182734|ref|XP_009600379.1|	pentatricopeptide repeat-containing At5g08510	AT5G08510		Pentatricopeptide repeat (PPR) superfamily protein	Q9FNN7.1	Pentatricopeptide repeat-containing protein At5g08510
contig01133	gi|17224978|gb|AAL37195.1|AF321361_1	AF321361_1cyclin dependent kinase	AT3G48750	" CDKA;1, CDC2AAT, CDK2, CDC2, CDC2A, CDKA1 "	cell division control 2	P93101.1	Cell division control protein 2 homolog
contig01134	gi|63145794|gb|AAY33872.1|	betaine aldehyde dehydrogenase	AT1G74920	ALDH10A8	aldehyde dehydrogenase 10A8	O04895.1	Betaine aldehyde dehydrogenase, chloroplastic	F:GO:0016491; P:GO:0055114	F:oxidoreductase activity; P:oxidation-reduction process			Glycine, serine and threonine metabolism-ko00260 / Metabolic pathways-ko01100
contig01135	gi|460400417|ref|XP_004245731.1|	hsp70-Hsp90 organizing 2	AT1G62740	Hop2	stress-inducible protein, putative	Q5XEP2.1	Hsp70-Hsp90 organizing protein 2
contig01136	gi|359482292|ref|XP_002264311.2|	threonine dehydratase chloroplastic-like	AT3G10050	OMR1	L-O-methylthreonine resistant 1	Q9ZSS6.1	Threonine dehydratase biosynthetic, chloroplastic	F:GO:0004794; P:GO:0009097; F:GO:0030170	F:L-threonine ammonia-lyase activity; P:isoleucine biosynthetic process; F:pyridoxal phosphate binding	EC:4.3.1.19	Threonine ammonia-lyase	Biosynthesis of amino acids-ko01230 / Biosynthesis of secondary metabolites-ko01110 / Carbon metabolism-ko01200 / Glycine, serine and threonine metabolism-ko00260 / Metabolic pathways-ko01100 / Valine, leucine and isoleucine biosynthesis-ko00290
contig01137	gi|720025592|ref|XP_010264000.1|	chaperonin CPN60- mitochondrial	AT3G23990	HSP60, HSP60-3B	heat shock protein 60	Q05046.1	Chaperonin CPN60-2, mitochondrial	F:GO:0005524; C:GO:0005737; P:GO:0042026	F:ATP binding; C:cytoplasm; P:protein refolding			RNA degradation-ko03018
contig01138	gi|359494233|ref|XP_003634742.1|	proteasome activator complex subunit 4-like	AT3G13330	PA200	proteasome activating protein 200	F4JC97.2	Proteasome activator subunit 4					Proteasome-ko03050
contig01139	gi|697190592|ref|XP_009604359.1|	uncharacterized protein LOC104099153 isoform X2	AT1G29760		Putative adipose-regulatory protein (Seipin)	F4I340.1	Seipin-2
contig01140	gi|296083795|emb|CBI24012.3|	unnamed protein product	AT2G27170	TTN7, SMC3	Structural maintenance of chromosomes (SMC) family protein	Q56YN8.1	Structural maintenance of chromosomes protein 3
contig01141	gi|661898103|emb|CDO98070.1|	unnamed protein product	AT1G79990		structural molecules	Q9C827.1	Coatomer subunit beta'-2	C:GO:0000139; F:GO:0005198; P:GO:0006886; P:GO:0016192; C:GO:0030117; C:GO:0030663	C:Golgi membrane; F:structural molecule activity; P:intracellular protein transport; P:vesicle-mediated transport; C:membrane coat; C:COPI-coated vesicle membrane
contig01142	gi|62287130|sp|Q9MB14.2|PPO2_IPOBA	PPO2_IPOBA: Full=Polyphenol oxidase chloroplastic Short=PPO-II: Full=Catechol oxidase II Flags: Precursor				Q9MB14.2	Polyphenol oxidase II, chloroplastic	P:GO:0008152; C:GO:0009536	P:metabolic process; C:plastid
contig01143	gi|697172094|ref|XP_009594981.1|	cleft lip and palate transmembrane 1 homolog	AT5G08500		Transmembrane CLPTM1 family protein	Q6DEL2.1	Cleft lip and palate transmembrane protein 1 homolog
contig01144	gi|225442581|ref|XP_002279139.1|	acyl- synthetase family member mitochondrial-like	AT3G16170		AMP-dependent synthetase and ligase family protein	Q8H151.1	Malonate--CoA ligase					Valine, leucine and isoleucine degradation-ko00280
contig01145	gi|698532451|ref|XP_009763048.1|	aspartic ase nepenthesin-1	AT4G16563		Eukaryotic aspartyl protease family protein	Q940R4.1	Probable aspartyl protease At4g16563	F:GO:0004190; P:GO:0006508	F:aspartic-type endopeptidase activity; P:proteolysis	EC:3.4.23	Acting on peptide bonds (peptidases)
contig01146	gi|698481649|ref|XP_009787799.1|	uncharacterized protein LOC104235688	AT3G14172		" FUNCTIONS IN: molecular_function unknown; INVOLVED IN: biological_process unknown; LOCATED IN: cellular_component unknown; BEST Arabidopsis thaliana protein match is: COP1-interacting protein-related (TAIR:AT1G72410.1); Has 30201 Blast hits to 17322 pro
contig01147	gi|460413209|ref|XP_004251987.1|	ankyrin repeat-containing At5g02620-like	AT2G31820		Ankyrin repeat family protein	Q6AWW5.1	Ankyrin repeat-containing protein At5g02620
contig01148	gi|593490067|ref|XP_007141901.1|	hypothetical protein PHAVU_008G235400g	AT1G23170		Protein of unknown function DUF2359, transmembrane	A0JMW6.1	Transmembrane protein 214-A	C:GO:0016020	C:membrane
contig01149	gi|719972918|ref|XP_010278907.1|	branched-chain-amino-acid aminotransferase 1 isoform X2	AT5G27410		D-aminoacid aminotransferase-like PLP-dependent enzymes superfamily protein	Q9ASR4.1	Branched-chain-amino-acid aminotransferase-like protein 2	P:GO:0008152; F:GO:0008483	P:metabolic process; F:transaminase activity
contig01150	gi|697112706|ref|XP_009610231.1|	glycerol-3-phosphate transporter 1	AT3G47420	ATPS3, PS3	phosphate starvation-induced gene 3	Q9C5L3.1	Putative glycerol-3-phosphate transporter 1
contig01151	gi|112807679|emb|CAH25486.1|	1,2-beta-fructan 1F-fructosyltransferase	AT1G62660		Glycosyl hydrolases family 32 protein	P80065.2	Beta-fructofuranosidase, soluble isoenzyme I	F:GO:0004553; P:GO:0005975; C:GO:0016021; F:GO:0047207	F:hydrolase activity, hydrolyzing O-glycosyl compounds; P:carbohydrate metabolic process; C:integral component of membrane; F:1,2-beta-fructan 1F-fructosyltransferase activity	EC:2.4.1.100	2,1-fructan:2,1-fructan 1-fructosyltransferase	Galactose metabolism-ko00052 / Metabolic pathways-ko01100 / Starch and sucrose metabolism-ko00500
contig01152	gi|225431914|ref|XP_002276853.1|	dihydrolipoyl dehydrogenase	AT3G16950	LPD1, ptlpd1	lipoamide dehydrogenase 1	A8MS68.1	Dihydrolipoyl dehydrogenase 1, chloroplastic					Biosynthesis of secondary metabolites-ko01110 / Carbon metabolism-ko01200 / Citrate cycle (TCA cycle)-ko00020 / Glycine, serine and threonine metabolism-ko00260 / Glycolysis / Gluconeogenesis-ko00010 / Glyoxylate and dicarboxylate metabolism-ko00630 / Metabolic pathways-ko01100 / Propanoate metabolism-ko00640 / Pyruvate metabolism-ko00620 / Valine, leucine and isoleucine degradation-ko00280
contig01153	gi|565384893|ref|XP_006358356.1|	NADH dehydrogenase (ubiquinone) complex assembly factor 6-like	AT1G62730		Terpenoid synthases superfamily protein	A2AIL4.1	NADH dehydrogenase (ubiquinone) complex I, assembly factor 6	P:GO:0009058; F:GO:0016740	P:biosynthetic process; F:transferase activity
contig01154	gi|255545104|ref|XP_002513613.1|	pyruvate kinase, putative	AT5G52920	PKP1, PKP-BETA1, PKP2	plastidic pyruvate kinase beta subunit 1	Q9FLW9.1	Plastidial pyruvate kinase 2	F:GO:0000287; F:GO:0004743; P:GO:0006096; F:GO:0016301; F:GO:0030955	F:magnesium ion binding; F:pyruvate kinase activity; P:glycolytic process; F:kinase activity; F:potassium ion binding	EC:2.7.1.40	Pyruvate kinase	Biosynthesis of amino acids-ko01230 / Biosynthesis of secondary metabolites-ko01110 / Carbon metabolism-ko01200 / Glycolysis / Gluconeogenesis-ko00010 / Metabolic pathways-ko01100 / Purine metabolism-ko00230 / Pyruvate metabolism-ko00620
contig01155	gi|359477348|ref|XP_002278432.2|	uncharacterized protein LOC100247619	AT4G14920		Acyl-CoA N-acyltransferase with RING/FYVE/PHD-type zinc finger protein
contig01156	gi|460399048|ref|XP_004245056.1|	mechanosensitive ion channel 10	AT5G12080	MSL10, ATMSL10	mechanosensitive channel of small conductance-like 10	Q9LYG9.1	Mechanosensitive ion channel protein 10
contig01157	gi|225462064|ref|XP_002276057.1|	probable RNA polymerase II transcription factor B subunit 1-1	AT1G55750		BSD domain (BTF2-like transcription factors, Synapse-associated proteins and DOS2-like proteins)	Q3ECP0.1	Probable RNA polymerase II transcription factor B subunit 1-1	C:GO:0000439; C:GO:0005675; P:GO:0006289; P:GO:0006360; F:GO:0008094; F:GO:0008353; P:GO:0070816	C:core TFIIH complex; C:holo TFIIH complex; P:nucleotide-excision repair; P:transcription by RNA polymerase I; F:DNA-dependent ATPase activity; F:RNA polymerase II carboxy-terminal domain kinase activity; P:phosphorylation of RNA polymerase II C-terminal domain	EC:2.7.11; EC:2.7.11.23; EC:3.6.1.3; EC:3.6.1.15	Transferring phosphorus-containing groups; [RNA-polymerase]-subunit kinase; Adenosinetriphosphatase; Nucleoside-triphosphate phosphatase	Basal transcription factors-ko03022 / Nucleotide excision repair-ko03420
contig01158	gi|697120023|ref|XP_009613975.1|	probable mediator of RNA polymerase II transcription subunit 26c	AT5G09850		Transcription elongation factor (TFIIS) family protein	F4KFC7.1	Probable mediator of RNA polymerase II transcription subunit 26c
contig01159	gi|297740067|emb|CBI30249.3|	unnamed protein product	AT2G36480		ENTH/VHS family protein	Q0WPF2.1	Polyadenylation and cleavage factor homolog 4					mRNA surveillance pathway-ko03015
contig01160	gi|697105613|ref|XP_009606625.1|	tubulin-folding cofactor E isoform X1	AT1G71440	PFI, TFC E	tubulin folding cofactor E / Pfifferling (PFI)	Q8GRL7.1	Tubulin-folding cofactor E
contig01161	gi|643730668|gb|KDP38100.1|	hypothetical protein JCGZ_04743	AT1G23230		" CONTAINS InterPro DOMAIN/s: Mediator complex subunit Med23 (InterPro:IPR021629); Has 187 Blast hits to 184 proteins in 67 species: Archae - 0; Bacteria - 0; Metazoa - 135; Fungi - 0; Plants - 43; Viruses - 0; Other Eukaryotes - 9 (source: NCBI BLink). "	F4I4P3.1	Mediator of RNA polymerase II transcription subunit 23
contig01162	gi|296082077|emb|CBI21082.3|	unnamed protein product	AT2G25170	PKL, GYM, CHD3, CHR6, SSL2	chromatin remodeling factor CHD3 (PICKLE)	Q9S775.1	CHD3-type chromatin-remodeling factor PICKLE
contig01163	gi|698588399|ref|XP_009779448.1|	IQ-DOMAIN 31-like isoform X2	AT1G74690	IQD31	IQ-domain 31	Q8L4D8.1	Protein IQ-DOMAIN 31
contig01164	gi|659072833|ref|XP_008467118.1|	phosphoglucomutase, cytoplasmic	AT1G23190	PGM3	Phosphoglucomutase/phosphomannomutase family protein	Q9M4G4.1	Phosphoglucomutase, cytoplasmic	F:GO:0000287; P:GO:0005975; F:GO:0016868	F:magnesium ion binding; P:carbohydrate metabolic process; F:intramolecular transferase activity, phosphotransferases			Amino sugar and nucleotide sugar metabolism-ko00520 / Biosynthesis of secondary metabolites-ko01110 / Galactose metabolism-ko00052 / Glycolysis / Gluconeogenesis-ko00010 / Metabolic pathways-ko01100 / Pentose phosphate pathway-ko00030 / Purine metabolism-ko00230 / Starch and sucrose metabolism-ko00500
contig01165	gi|55591516|gb|AAV54057.1|	cytochrome oxidase subunit I	ATMG01360	COX1	cytochrome oxidase	P60620.1	Cytochrome c oxidase subunit 1	F:GO:0004129; F:GO:0005506; C:GO:0005743; C:GO:0005886; P:GO:0006119; P:GO:0009060; P:GO:0015990; C:GO:0016021; F:GO:0020037; P:GO:0022900; C:GO:0045277	F:cytochrome-c oxidase activity; F:iron ion binding; C:mitochondrial inner membrane; C:plasma membrane; P:oxidative phosphorylation; P:aerobic respiration; P:electron transport coupled proton transport; C:integral component of membrane; F:heme binding; P:electron transport chain; C:respiratory chain complex IV	EC:1.9.3.1	Cytochrome-c oxidase	Metabolic pathways-ko01100 / Oxidative phosphorylation-ko00190
contig01166	gi|571443884|ref|XP_006576348.1|	DEAD-box ATP-dependent RNA helicase 8-like isoform X3	AT4G00660	RH8, ATRH8	RNAhelicase-like 8	Q8RXK6.1	DEAD-box ATP-dependent RNA helicase 8					RNA degradation-ko03018
contig01167	gi|152002673|emb|CAL90975.1|	pescadillo-like protein	AT5G14520		pescadillo-related	Q9LYK7.1	Pescadillo homolog	P:GO:0000463; P:GO:0000466; C:GO:0005654; C:GO:0005730; C:GO:0030687; F:GO:0043021	P:maturation of LSU-rRNA from tricistronic rRNA transcript (SSU-rRNA, 5.8S rRNA, LSU-rRNA); P:maturation of 5.8S rRNA from tricistronic rRNA transcript (SSU-rRNA, 5.8S rRNA, LSU-rRNA); C:nucleoplasm; C:nucleolus; C:preribosome, large subunit precursor; F:ribonucleoprotein complex binding
contig01168	gi|661894157|emb|CDP02598.1|	unnamed protein product	AT4G37640	ACA2	calcium ATPase 2	O81108.1	Calcium-transporting ATPase 2, plasma membrane-type	F:GO:0005388; F:GO:0005516; F:GO:0005524; C:GO:0016021; P:GO:0070588; P:GO:0099132	F:calcium-transporting ATPase activity; F:calmodulin binding; F:ATP binding; C:integral component of membrane; P:calcium ion transmembrane transport; P:ATP hydrolysis coupled cation transmembrane transport	EC:3.6.1.3; EC:3.6.3.8; EC:3.6.1.15	Adenosinetriphosphatase; Calcium-transporting ATPase; Nucleoside-triphosphate phosphatase
contig01169	gi|698421162|ref|XP_009770323.1|	MLO 1	AT4G02600	MLO1, ATMLO1	Seven transmembrane MLO family protein	O49621.1	MLO-like protein 1	F:GO:0005516; P:GO:0006952; P:GO:0009607; C:GO:0016021	F:calmodulin binding; P:defense response; P:response to biotic stimulus; C:integral component of membrane
contig01170	gi|568875322|ref|XP_006490752.1|	mitogen-activated kinase 8-like	AT1G18150	ATMPK8	Protein kinase superfamily protein	Q9LM33.2	Mitogen-activated protein kinase 8
contig01171	gi|255541470|ref|XP_002511799.1|	cop9 signalosome complex	AT3G61140	FUS6, ATFUS6, CSN1, COP11, EMB78, ATSK31, SK31	" 26S proteasome, regulatory subunit Rpn7;Proteasome component (PCI) domain "	P45432.2	COP9 signalosome complex subunit 1	P:GO:0000338; C:GO:0008180	P:protein deneddylation; C:COP9 signalosome
contig01172	gi|698438513|ref|XP_009757080.1|	uncharacterized protein LOC104209989	AT3G28720		" unknown protein; FUNCTIONS IN: molecular_function unknown; INVOLVED IN: biological_process unknown; LOCATED IN: cellular_component unknown; EXPRESSED IN: 25 plant structures; EXPRESSED DURING: 13 growth stages; BEST Arabidopsis thaliana protein match is	Q02817.2	Mucin-2	C:GO:0016021	C:integral component of membrane
contig01173	gi|697174691|ref|XP_009596279.1|	SUN domain-containing 2-like isoform X1	AT5G19900		PRLI-interacting factor, putative	Q9C105.1	Chitinase-like protein PB1E7.04c
contig01174	gi|422898324|dbj|BAM67028.1|	late elongated hypocotyl-like	AT1G01060.5	LHY	Homeodomain-like superfamily protein	Q6R0H1.2	Protein LHY	F:GO:0003677; C:GO:0005634; P:GO:0006351; P:GO:0006355	F:DNA binding; C:nucleus; P:transcription, DNA-templated; P:regulation of transcription, DNA-templated			Circadian rhythm - plant-ko04712
contig01175	gi|657947695|ref|XP_008391350.1|	phosphatidylserine decarboxylase proenzyme 3-like	AT5G57190	PSD2	phosphatidylserine decarboxylase 2	F4KAK5.1	Phosphatidylserine decarboxylase proenzyme 2					Biosynthesis of secondary metabolites-ko01110 / Glycerophospholipid metabolism-ko00564 / Metabolic pathways-ko01100
contig01176	gi|604336101|gb|EYU39947.1|	hypothetical protein MIMGU_mgv1a009191mg	AT3G54360		zinc ion binding
contig01177	gi|723654205|ref|XP_010318926.1|	obtusifoliol 14alpha-demethylase isoform X1	AT1G11680	CYP51G1, EMB1738, CYP51A2, CYP51	CYTOCHROME P450 51G1	Q9SAA9.1	Sterol 14-demethylase					Biosynthesis of secondary metabolites-ko01110 / Metabolic pathways-ko01100 / Steroid biosynthesis-ko00100
contig01178	gi|697176067|ref|XP_009596985.1|	probable tRNA (guanine(26)-N(2))-dimethyltransferase 1 isoform X1	AT5G15810		N2,N2-dimethylguanosine tRNA methyltransferase	Q9LFU5.3	Probable tRNA (guanine(26)-N(2))-dimethyltransferase 1
contig01179	gi|661889519|emb|CDP07106.1|	unnamed protein product	AT1G07990		SIT4 phosphatase-associated family protein	Q5F471.1	Serine/threonine-protein phosphatase 6 regulatory subunit 3
contig01180	gi|514054500|gb|AGO32052.1|	GDP-L-galactose phosphorylase	AT4G26850	VTC2	" mannose-1-phosphate guanylyltransferase (GDP)s;GDP-galactose:mannose-1-phosphate guanylyltransferases;GDP-galactose:glucose-1-phosphate guanylyltransferases;GDP-galactose:myoinositol-1-phosphate guanylyltransferases;glucose-1-phosphate guanylyltransfera	Q8RWE8.1	GDP-L-galactose phosphorylase 1	F:GO:0016779; F:GO:0080047; F:GO:0080048	F:nucleotidyltransferase activity; F:GDP-L-galactose phosphorylase activity; F:GDP-D-glucose phosphorylase activity	EC:2.4.1.1; EC:2.7.7.78; EC:2.7.7.69	Glycogen phosphorylase; GDP-D-glucose phosphorylase; GDP-L-galactose phosphorylase	Ascorbate and aldarate metabolism-ko00053 / Biosynthesis of secondary metabolites-ko01110 / Metabolic pathways-ko01100
contig01181	gi|661888893|emb|CDP07336.1|	unnamed protein product	AT4G38470		ACT-like protein tyrosine kinase family protein	F4JTP5.1	Serine/threonine-protein kinase STY46	F:GO:0004672; F:GO:0005524; P:GO:0006468	F:protein kinase activity; F:ATP binding; P:protein phosphorylation
contig01182	gi|225441219|ref|XP_002271629.1|	microtubule-associated 70-2	AT1G24764	ATMAP70-2, MAP70-2	microtubule-associated proteins 70-2	Q6Z746.1	Microtubule-associated protein 70-2	P:GO:0007010; F:GO:0008017	P:cytoskeleton organization; F:microtubule binding
contig01183
contig01184	gi|28804505|dbj|BAC57958.1|	serine threonine kinase	AT5G15080		Protein kinase superfamily protein	Q9LFP7.1	Probable serine/threonine-protein kinase PIX7	F:GO:0004674; F:GO:0005524; P:GO:0006468	F:protein serine/threonine kinase activity; F:ATP binding; P:protein phosphorylation	EC:2.7.11	Transferring phosphorus-containing groups
contig01185	gi|83755088|gb|ABC46405.1|	Na+ H+ antiporter Nhx1	AT3G05030	NHX2, ATNHX2	sodium hydrogen exchanger 2	Q56XP4.2	Sodium/hydrogen exchanger 2
contig01186	gi|698542430|ref|XP_009766405.1|	alkaline neutral invertase CINV2-like	AT4G34860		Plant neutral invertase family protein	Q9SW48.1	Probable alkaline/neutral invertase B	F:GO:0033926	F:glycopeptide alpha-N-acetylgalactosaminidase activity	EC:3.2.1.97	Endo-alpha-N-acetylgalactosaminidase
contig01187	gi|359481264|ref|XP_002264741.2|	uncharacterized protein LOC100249976	AT3G08800		ARM repeat superfamily protein	Q8VZA0.1	Protein SIEL
contig01188	gi|697163411|ref|XP_009590527.1|	probable LRR receptor-like serine threonine- kinase At4g37250	AT2G23300		Leucine-rich repeat protein kinase family protein	C0LGS3.1	Probable LRR receptor-like serine/threonine-protein kinase At4g37250
contig01189	gi|359486840|ref|XP_002284223.2|	ABC transporter B family member 20-like	AT2G39480	PGP6	P-glycoprotein 6	Q8LPT1.2	ABC transporter B family member 6					ABC transporters-ko02010
contig01190	gi|698946220|gb|AIU34463.1|	eukaryotic translation initiation factor 3 subunit	AT5G27640	TIF3B1, EIF3B, ATEIF3B-1, EIF3B-1, ATTIF3B1	translation initiation factor 3B1	P56821.1	Eukaryotic translation initiation factor 3 subunit B					RNA transport-ko03013
contig01191	gi|548932417|emb|CCD61123.1|	polyphenol oxidase precursor (chloroplast) (chloroplast)				Q9MB14.2	Polyphenol oxidase II, chloroplastic	F:GO:0004097; C:GO:0009507; P:GO:0046148; F:GO:0046872; F:GO:0052716; P:GO:0055114	F:catechol oxidase activity; C:chloroplast; P:pigment biosynthetic process; F:metal ion binding; F:hydroquinone:oxygen oxidoreductase activity; P:oxidation-reduction process	EC:1.10.3; EC:1.10.3.2; EC:1.10.3.1	Acting on diphenols and related substances as donors; Laccase; Catechol oxidase
contig01192	gi|604315470|gb|EYU28176.1|	hypothetical protein MIMGU_mgv1a006396mg	AT4G18160	KCO6, ATTPK3, ATKCO6, TPK3	Ca2+ activated outward rectifying K+ channel 6	Q9SVV6.1	Two-pore potassium channel 3	F:GO:0005267; C:GO:0016021; P:GO:0071805	F:potassium channel activity; C:integral component of membrane; P:potassium ion transmembrane transport
contig01193	gi|225432256|ref|XP_002271765.1|	uncharacterized protein LOC100240940	AT3G16630	ATKINESIN-13A, KINESIN-13A	P-loop containing nucleoside triphosphate hydrolases superfamily protein	Q940B8.1	Kinesin-like protein KIN-13A	F:GO:0000166; F:GO:0003777; C:GO:0005871; P:GO:0007018; F:GO:0016887	F:nucleotide binding; F:microtubule motor activity; C:kinesin complex; P:microtubule-based movement; F:ATPase activity	EC:3.6.1.3; EC:3.6.1.15	Adenosinetriphosphatase; Nucleoside-triphosphate phosphatase
contig01194	gi|643718029|gb|KDP29385.1|	hypothetical protein JCGZ_18306	AT3G25800	PDF1, PR 65, PP2AA2	protein phosphatase 2A subunit A2	Q38951.2	Serine/threonine-protein phosphatase 2A 65 kDa regulatory subunit A gamma isoform					mRNA surveillance pathway-ko03015
contig01195	gi|590709604|ref|XP_007048599.1|	TCP-1 cpn60 chaperonin family	AT5G26360		TCP-1/cpn60 chaperonin family protein	Q84WV1.1	T-complex protein 1 subunit gamma	F:GO:0005524; C:GO:0005829; P:GO:0006457; F:GO:0051082	F:ATP binding; C:cytosol; P:protein folding; F:unfolded protein binding
contig01196	gi|225436215|ref|XP_002269584.1|	lysyl-tRNA synthetase-like	AT3G11710	ATKRS-1	lysyl-tRNA synthetase 1	Q9ZPI1.1	Lysine--tRNA ligase, cytoplasmic					Aminoacyl-tRNA biosynthesis-ko00970
contig01197	gi|590587153|ref|XP_007015893.1|	Alkaline neutral invertase isoform 1	AT5G22510	INV-E, At-A/N-InvE	alkaline/neutral invertase	Q9FK88.1	Alkaline/neutral invertase E, chloroplastic	F:GO:0033926	F:glycopeptide alpha-N-acetylgalactosaminidase activity	EC:3.2.1.97	Endo-alpha-N-acetylgalactosaminidase
contig01198	gi|255563230|ref|XP_002522618.1|	hypothetical protein RCOM_0884570	AT5G64330	NPH3, RPT3, JK218	Phototropic-responsive NPH3 family protein	Q9FMF5.2	Root phototropism protein 3	P:GO:0016567	P:protein ubiquitination
contig01199	gi|720022705|ref|XP_010263119.1|	D-lactate dehydrogenase [cytochrome] mitochondrial isoform X2	AT5G06580		FAD-linked oxidases family protein	Q94AX4.1	D-lactate dehydrogenase [cytochrome], mitochondrial	F:GO:0016614; F:GO:0050660; P:GO:0055114	F:oxidoreductase activity, acting on CH-OH group of donors; F:flavin adenine dinucleotide binding; P:oxidation-reduction process			Pyruvate metabolism-ko00620
contig01200	gi|296085919|emb|CBI31243.3|	unnamed protein product	AT1G58030	CAT2	cationic amino acid transporter 2	Q9ASS7.1	Cationic amino acid transporter 2, vacuolar	P:GO:0003333; C:GO:0009705; F:GO:0015171; C:GO:0016021	P:amino acid transmembrane transport; C:plant-type vacuole membrane; F:amino acid transmembrane transporter activity; C:integral component of membrane
contig01201	gi|297744933|emb|CBI38472.3|	unnamed protein product	AT1G47670		Transmembrane amino acid transporter family protein	Q9SX98.1	Lysine histidine transporter-like 8
contig01202	gi|323435103|ref|YP_004222321.1|	hypothetical protein BevumaM_p086	ATMG00580	NAD4	NADH dehydrogenase subunit 4	P27572.2	NADH-ubiquinone oxidoreductase chain 4	C:GO:0005739; F:GO:0008137; C:GO:0016021; P:GO:0042773	C:mitochondrion; F:NADH dehydrogenase (ubiquinone) activity; C:integral component of membrane; P:ATP synthesis coupled electron transport	EC:1.6.99.5; EC:1.6.99.3; EC:1.6.5.3	Acting on NADH or NADPH; NADH dehydrogenase; NADH:ubiquinone reductase (H(+)-translocating)	Metabolic pathways-ko01100 / Oxidative phosphorylation-ko00190
contig01203	gi|604306478|gb|EYU25281.1|	hypothetical protein MIMGU_mgv1a004906mg	AT3G02645		Plant protein of unknown function (DUF247)	P0C897.1	Putative UPF0481 protein At3g02645	C:GO:0016020; C:GO:0016021	C:membrane; C:integral component of membrane
contig01204	gi|720018419|ref|XP_010261780.1|	exocyst complex component EXO70A1-like	AT1G72470	ATEXO70D1, EXO70D1	exocyst subunit exo70 family protein D1	Q9LZD3.1	Exocyst complex component EXO70A1	C:GO:0000145; P:GO:0006887	C:exocyst; P:exocytosis
contig01205	gi|17367673|sp|Q9FV46.1|ZDS_TARER	ZDS_TARER :Zeta-carotene chloroplastic chromoplastic	AT3G04870	ZDS, PDE181, SPC1	zeta-carotene desaturase	Q9FV46.1	Zeta-carotene desaturase, chloroplastic/chromoplastic	C:GO:0009507; C:GO:0009509; P:GO:0016117; F:GO:0016719; F:GO:0052886; F:GO:0052887; P:GO:0052889; P:GO:0055114	C:chloroplast; C:chromoplast; P:carotenoid biosynthetic process; F:carotene 7,8-desaturase activity; F:9,9'-dicis-carotene:quinone oxidoreductase activity; F:7,9,9'-tricis-neurosporene:quinone oxidoreductase activity; P:9,9'-di-cis-zeta-carotene desaturation to 7,9,7',9'-tetra-cis-lycopene; P:oxidation-reduction process	EC:1.3.5.6; EC:1.14.99.30	9,9'-di-cis-zeta-carotene desaturase; Acting on paired donors, with incorporation or reduction of molecular oxygen. The oxygen incorporated need not be derived from O(2)	Biosynthesis of secondary metabolites-ko01110 / Carotenoid biosynthesis-ko00906 / Metabolic pathways-ko01100
contig01206	gi|702349692|ref|XP_010057603.1|	probable sucrose-phosphate synthase 1	AT5G20280	ATSPS1F, SPS1F	sucrose phosphate synthase 1F	O22060.1	Probable sucrose-phosphate synthase 1	P:GO:0005985; F:GO:0016157; F:GO:0046524	P:sucrose metabolic process; F:sucrose synthase activity; F:sucrose-phosphate synthase activity	EC:2.4.1.14; EC:2.4.1.13	Sucrose-phosphate synthase; Sucrose synthase	Metabolic pathways-ko01100 / Starch and sucrose metabolism-ko00500
contig01207	gi|359483835|ref|XP_002272126.2|	CAS1 domain-containing 1-like	AT5G46340		O-acetyltransferase family protein	Q9FXG3.2	Protein REDUCED WALL ACETYLATION 4
contig01208	gi|697176091|ref|XP_009596998.1|	serine threonine- kinase GRIK2-like isoform X1	AT5G60550	GRIK2, ATSNAK1	geminivirus rep interacting kinase 2	Q5HZ38.1	Serine/threonine-protein kinase GRIK2
contig01209
contig01210	gi|604301371|gb|EYU21032.1|	hypothetical protein MIMGU_mgv1a020579mg	AT2G01600		ENTH/ANTH/VHS superfamily protein	Q8LBH2.2	Putative clathrin assembly protein At2g01600	F:GO:0005545; C:GO:0030136; F:GO:0030276; P:GO:0048268	F:1-phosphatidylinositol binding; C:clathrin-coated vesicle; F:clathrin binding; P:clathrin coat assembly
contig01211	gi|565404157|ref|XP_006367515.1|	calcium-dependent kinase 13-like	AT3G51850	CPK13	calcium-dependent protein kinase 13	Q8W4I7.2	Calcium-dependent protein kinase 13					Plant-pathogen interaction-ko04626
contig01212	gi|698450023|ref|XP_009774989.1|	aminoacylase-1	AT1G44820		Peptidase M20/M25/M40 family protein	Q55DP8.1	Aminoacylase-1	F:GO:0004046; C:GO:0005737; P:GO:0006520	F:aminoacylase activity; C:cytoplasm; P:cellular amino acid metabolic process	EC:3.5.1.14	N-acyl-aliphatic-L-amino acid amidohydrolase	2-Oxocarboxylic acid metabolism-ko01210 / Arginine biosynthesis-ko00220 / Biosynthesis of amino acids-ko01230 / Biosynthesis of secondary metabolites-ko01110 / Metabolic pathways-ko01100
contig01213	gi|225443880|ref|XP_002277472.1|	F-box kelch-repeat At1g30090	AT1G30090		Galactose oxidase/kelch repeat superfamily protein	Q9C6Z0.1	F-box/kelch-repeat protein At1g30090
contig01214	gi|661898430|emb|CDO98397.1|	unnamed protein product	AT1G17980	PAPS1	poly(A) polymerase 1	Q9LMT2.1	Nuclear poly(A) polymerase 1	P:GO:0016070; F:GO:0016779	P:RNA metabolic process; F:nucleotidyltransferase activity			mRNA surveillance pathway-ko03015
contig01215	gi|149938952|gb|ABR45721.1|	P5CDH1	AT5G62530	ALDH12A1, ATP5CDH, P5CDH	aldehyde dehydrogenase 12A1	Q8VZC3.1	Delta-1-pyrroline-5-carboxylate dehydrogenase 12A1, mitochondrial	F:GO:0016491; P:GO:0055114	F:oxidoreductase activity; P:oxidation-reduction process			Alanine, aspartate and glutamate metabolism-ko00250 / Arginine and proline metabolism-ko00330 / Metabolic pathways-ko01100
contig01216	gi|604314133|gb|EYU27020.1|	hypothetical protein MIMGU_mgv1a003607mg	AT5G13760		Plasma-membrane choline transporter family protein	Q869R1.1	CTL-like protein DDB_G0274487	C:GO:0016021	C:integral component of membrane
contig01217	gi|596021703|ref|XP_007219033.1|	hypothetical protein PRUPE_ppa004553mg	AT1G64880		Ribosomal protein S5 family protein	Q4K550.1	30S ribosomal protein S5	F:GO:0003723; F:GO:0003735; C:GO:0005840; P:GO:0006412	F:RNA binding; F:structural constituent of ribosome; C:ribosome; P:translation			Ribosome-ko03010
contig01218	gi|661889765|emb|CDP06485.1|	unnamed protein product	AT3G08930		LMBR1-like membrane protein	Q9SR93.2	LIMR family protein At3g08930	C:GO:0016021	C:integral component of membrane
contig01219	gi|645265026|ref|XP_008237956.1|	serine threonine- kinase endoribonuclease IRE1b	AT5G24360	IRE1-1	inositol requiring 1-1	Q7XIT1.1	Serine/threonine-protein kinase/endoribonuclease IRE1					Protein processing in endoplasmic reticulum-ko04141
contig01220	gi|661887476|emb|CDP09256.1|	unnamed protein product	AT5G58430	ATEXO70B1, EXO70B1	exocyst subunit exo70 family protein B1	Q9FGH9.1	Exocyst complex component EXO70B1	C:GO:0000145; P:GO:0006887	C:exocyst; P:exocytosis
contig01221	gi|661891106|emb|CDP04988.1|	unnamed protein product	AT5G24470	APRR5, PRR5	pseudo-response regulator 5	Q6LA42.2	Two-component response regulator-like APRR5	P:GO:0000160; C:GO:0005634	P:phosphorelay signal transduction system; C:nucleus			Circadian rhythm - plant-ko04712
contig01222	gi|702437476|ref|XP_010070318.1|	autophagy-related 18g	AT1G54710	ATATG18H, ATG18H	homolog of yeast autophagy 18 (ATG18) H	Q8H1Q5.1	Autophagy-related protein 18h
contig01223	gi|359479221|ref|XP_002279963.2|	uncharacterized protein LOC100265339	AT4G03250		Homeodomain-like superfamily protein	F4HY56.1	Homeobox-DDT domain protein RLT1	F:GO:0003677; C:GO:0005634	F:DNA binding; C:nucleus
contig01224	gi|697151640|ref|XP_009630045.1|	serine threonine- kinase spk-1-like	AT3G44850		Protein kinase superfamily protein	P36616.2	Protein kinase dsk1
contig01225	gi|255574532|ref|XP_002528177.1|	conserved hypothetical protein	AT1G80000		CASC3/Barentsz eIF4AIII binding	O94317.1	Uncharacterized serine-rich protein C215.13
contig01226	gi|604343037|gb|EYU42061.1|	hypothetical protein MIMGU_mgv1a006990mg	AT5G01990		Auxin efflux carrier family protein	Q9LZN2.1	Protein PIN-LIKES 6	C:GO:0016021; P:GO:0055085	C:integral component of membrane; P:transmembrane transport
contig01227	gi|661884653|emb|CDP11719.1|	unnamed protein product	AT1G31970	STRS1	DEA(D/H)-box RNA helicase family protein	Q9C551.1	DEAD-box ATP-dependent RNA helicase 5	F:GO:0003676; F:GO:0004386; F:GO:0005524	F:nucleic acid binding; F:helicase activity; F:ATP binding	EC:3.6.1.15	Nucleoside-triphosphate phosphatase
contig01228	gi|694323483|ref|XP_009352809.1|	pyruvate decarboxylase 1	AT5G01320		Thiamine pyrophosphate dependent pyruvate decarboxylase family protein	P51850.1	Pyruvate decarboxylase 1					Biosynthesis of secondary metabolites-ko01110 / Glycolysis / Gluconeogenesis-ko00010 / Metabolic pathways-ko01100
contig01229	gi|698504507|ref|XP_009797764.1|	cyclin-dependent kinase E-1	AT5G63610	" HEN3, CDKE;1, ATCDK8 "	" cyclin-dependent kinase E;1 "	Q84TI6.2	Cyclin-dependent kinase E-1	F:GO:0004674; F:GO:0005524; P:GO:0006468	F:protein serine/threonine kinase activity; F:ATP binding; P:protein phosphorylation	EC:2.7.11	Transferring phosphorus-containing groups
contig01230	gi|225432051|ref|XP_002280268.1|	beta-glucosidase-like chloroplastic-like	AT3G06510	SFR2, ATSFR2	Glycosyl hydrolase superfamily protein	Q8L6H7.1	Beta-glucosidase-like SFR2, chloroplastic
contig01231	gi|698485115|ref|XP_009789340.1|	uncharacterized protein LOC104236980	AT1G65280		DNAJ heat shock N-terminal domain-containing protein	Q69ZC8.2	GPALPP motifs-containing protein 1
contig01232	gi|698523779|ref|XP_009758704.1|	exocyst complex component EXO70A1-like	AT5G03540	ATEXO70A1, EXO70A1	exocyst subunit exo70 family protein A1	Q9LZD3.1	Exocyst complex component EXO70A1	C:GO:0000145; P:GO:0006887	C:exocyst; P:exocytosis
contig01233	gi|514054500|gb|AGO32052.1|	GDP-L-galactose phosphorylase	AT4G26850	VTC2	" mannose-1-phosphate guanylyltransferase (GDP)s;GDP-galactose:mannose-1-phosphate guanylyltransferases;GDP-galactose:glucose-1-phosphate guanylyltransferases;GDP-galactose:myoinositol-1-phosphate guanylyltransferases;glucose-1-phosphate guanylyltransfera	Q8RWE8.1	GDP-L-galactose phosphorylase 1	F:GO:0016779; F:GO:0080047; F:GO:0080048	F:nucleotidyltransferase activity; F:GDP-L-galactose phosphorylase activity; F:GDP-D-glucose phosphorylase activity	EC:2.4.1.1; EC:2.7.7.78; EC:2.7.7.69	Glycogen phosphorylase; GDP-D-glucose phosphorylase; GDP-L-galactose phosphorylase	Ascorbate and aldarate metabolism-ko00053 / Biosynthesis of secondary metabolites-ko01110 / Metabolic pathways-ko01100
contig01234	gi|698523911|ref|XP_009758772.1|	calcium-dependent kinase 7-like isoform X1	AT5G12480	CPK7	calmodulin-domain protein kinase 7	Q42438.1	Calcium-dependent protein kinase 8	F:GO:0004672; F:GO:0005509; F:GO:0005524; P:GO:0006468	F:protein kinase activity; F:calcium ion binding; F:ATP binding; P:protein phosphorylation			Plant-pathogen interaction-ko04626
contig01235	gi|697152069|ref|XP_009630268.1|	pre-mRNA-splicing factor ATP-dependent RNA helicase DHX16 isoform X1	AT1G32490	EMB2733, ESP3	RNA helicase family protein	Q8VY00.1	Pre-mRNA-splicing factor ATP-dependent RNA helicase DEAH1					Spliceosome-ko03040
contig01236	gi|225437451|ref|XP_002268905.1|	probable ATP-dependent RNA helicase DHX37-like	AT1G33390	ATFAS4, FAS4	RNA helicase family protein	Q9C813.1	ATP-dependent RNA helicase DEAH13
contig01237	gi|661894104|emb|CDP02545.1|	unnamed protein product	AT5G67320	HOS15	WD-40 repeat family protein	Q9FN19.1	WD40 repeat-containing protein HOS15
contig01238	gi|297735058|emb|CBI17420.3|	unnamed protein product	AT3G54350	emb1967	Forkhead-associated (FHA) domain-containing protein	Q99L90.1	Microspherule protein 1
contig01239	gi|697178992|ref|XP_009598477.1|	uncharacterized protein LOC104094279 isoform X1	AT4G00830		RNA-binding (RRM/RBD/RNP motifs) family protein	O60506.2	Heterogeneous nuclear ribonucleoprotein Q
contig01240	gi|359486472|ref|XP_002274097.2|	uncharacterized protein LOC100248412	AT3G10980		PLAC8 family protein
contig01241	gi|225456155|ref|XP_002282402.1|	translocon at the outer membrane of chloroplasts 64	AT3G17970	atToc64-III, TOC64-III	translocon at the outer membrane of chloroplasts 64-III	Q9LVH5.1	Outer envelope protein 64, chloroplastic	F:GO:0004040; C:GO:0016021	F:amidase activity; C:integral component of membrane	EC:3.5.1.4	Amidase
contig01242	gi|700196631|gb|KGN51808.1|	hypothetical protein Csa_5G601580	AT1G10580		Transducin/WD40 repeat-like superfamily protein	Q9DC48.1	Pre-mRNA-processing factor 17	P:GO:0000398; C:GO:0071013	P:mRNA splicing, via spliceosome; C:catalytic step 2 spliceosome			Spliceosome-ko03040
contig01243	gi|661897699|emb|CDO99411.1|	unnamed protein product	AT1G04790		RING/U-box superfamily protein	Q9M2S6.1	E3 ubiquitin-protein ligase SDIR1
contig01244	gi|661878929|emb|CDP17361.1|	unnamed protein product	AT5G19860		Protein of unknown function, DUF538	Q9LY00.1	Probable WRKY transcription factor 70
contig01245	gi|595493163|gb|EXX76353.1|	gag-pol fusion	AT4G23160	CRK8	cysteine-rich RLK (RECEPTOR-like protein kinase) 8	P10978.1	Retrovirus-related Pol polyprotein from transposon TNT 1-94
contig01246	gi|697183305|ref|XP_009600673.1|	ROOT HAIR DEFECTIVE 3 {ECO:0000255	AT3G13870	RHD3	Root hair defective 3 GTP-binding protein (RHD3)	P93042.1	Protein ROOT HAIR DEFECTIVE 3
contig01247	gi|302142943|emb|CBI20238.3|	unnamed protein product	AT3G07100	ERMO2, SEC24A	Sec23/Sec24 protein transport family protein	Q9SFU0.2	Protein transport protein Sec24-like At3g07100					Protein processing in endoplasmic reticulum-ko04141
contig01248	gi|595999204|ref|XP_007217971.1|	hypothetical protein PRUPE_ppa005359mg	AT2G41540	GPDHC1	6-phosphogluconate dehydrogenase family protein	Q8S0G4.1	Probable glycerol-3-phosphate dehydrogenase [NAD(+)] 1, cytosolic	F:GO:0004367; P:GO:0005975; C:GO:0009331; P:GO:0046168; F:GO:0051287; P:GO:0055114	F:glycerol-3-phosphate dehydrogenase [NAD+] activity; P:carbohydrate metabolic process; C:glycerol-3-phosphate dehydrogenase complex; P:glycerol-3-phosphate catabolic process; F:NAD binding; P:oxidation-reduction process	EC:1.1.1.8; EC:1.1.1.94	Glycerol-3-phosphate dehydrogenase (NAD(+)); Glycerol-3-phosphate dehydrogenase (NAD(P)(+))	Biosynthesis of secondary metabolites-ko01110 / Glycerophospholipid metabolism-ko00564
contig01249	gi|723697897|ref|XP_010320758.1|	glutamine--tRNA ligase isoform X1	AT1G25350	OVA9	glutamine-tRNA ligase, putative / glutaminyl-tRNA synthetase, putative / GlnRS, putative	P52780.2	Glutamine--tRNA ligase	F:GO:0004819; F:GO:0005524; C:GO:0005737; P:GO:0006425	F:glutamine-tRNA ligase activity; F:ATP binding; C:cytoplasm; P:glutaminyl-tRNA aminoacylation	EC:6.1.1.18	Glutamine--tRNA ligase	Aminoacyl-tRNA biosynthesis-ko00970 / Metabolic pathways-ko01100
contig01250	gi|698531130|ref|XP_009762395.1|	pectinesterase pectinesterase inhibitor U1	AT3G14310	ATPME3, PME3	pectin methylesterase 3	Q43143.1	Pectinesterase/pectinesterase inhibitor U1					Metabolic pathways-ko01100 / Pentose and glucuronate interconversions-ko00040 / Starch and sucrose metabolism-ko00500
contig01251	gi|698501188|ref|XP_009796304.1|	3-ketoacyl- thiolase peroxisomal-like isoform X1	AT2G33150	PKT3, PED1, KAT2	peroxisomal 3-ketoacyl-CoA thiolase 3	Q56WD9.2	3-ketoacyl-CoA thiolase 2, peroxisomal	P:GO:0008152; F:GO:0016747	P:metabolic process; F:transferase activity, transferring acyl groups other than amino-acyl groups			Biosynthesis of secondary metabolites-ko01110 / Biosynthesis of unsaturated fatty acids-ko01040 / Fatty acid degradation-ko00071 / Fatty acid metabolism-ko01212 / Metabolic pathways-ko01100 / Peroxisome-ko04146 / Valine, leucine and isoleucine degradation-ko00280 / alpha-Linolenic acid metabolism-ko00592
contig01252	gi|697120532|ref|XP_009614232.1|	probable methionine--tRNA mitochondrial	AT3G55400	OVA1	methionyl-tRNA synthetase / methionine--tRNA ligase / MetRS (cpMetRS)	Q9M2T9.1	Methionine--tRNA ligase, chloroplastic/mitochondrial					Aminoacyl-tRNA biosynthesis-ko00970 / Selenocompound metabolism-ko00450
contig01253	gi|567857040|ref|XP_006421203.1|	hypothetical protein CICLE_v10004667mg	AT4G22285		Ubiquitin C-terminal hydrolases superfamily protein	Q3TIX9.2	U4/U6.U5 tri-snRNP-associated protein 2	P:GO:0000245; F:GO:0008270; P:GO:0016579; F:GO:0036459	P:spliceosomal complex assembly; F:zinc ion binding; P:protein deubiquitination; F:thiol-dependent ubiquitinyl hydrolase activity	EC:3.4.19.12	Ubiquitinyl hydrolase 1	Spliceosome-ko03040
contig01254	gi|661885282|emb|CDP11070.1|	unnamed protein product	AT5G13000	ATGSL12, gsl12	glucan synthase-like 12	Q9LXT9.3	Callose synthase 3	C:GO:0000148; F:GO:0003843; P:GO:0006075; C:GO:0016021	C:1,3-beta-D-glucan synthase complex; F:1,3-beta-D-glucan synthase activity; P:(1->3)-beta-D-glucan biosynthetic process; C:integral component of membrane	EC:2.4.1.34	1,3-beta-glucan synthase
contig01255	gi|723664941|ref|XP_010315174.1|	myosin heavy cardiac muscle isoform isoform X2	AT2G14680	MEE13	myosin heavy chain-related	P39922.1	Myosin heavy chain, clone 203
contig01256	gi|697156403|ref|XP_009586953.1|	uncharacterized protein LOC104084723	AT5G33406		hAT dimerisation domain-containing protein / transposase-related
[truncated: 72,094 more rows]

## Sheet: Tab.S6
Table S6. KEGG pathway assignment
#	Pathoway ID	Pathway	Number
[truncated: 129 more rows]

## Sheet: Tab.S7
Table S7. Expression level of assembled contigs
[truncated: 15,584 more rows]

[truncated: 6 more sheets: Tab.S8, Tab.S9, Tab.S10, Tab.S11, Tab.S12, Tab.S13]
